# Supplementary material for: Causal association between inflammatory cytokines and osteonecrosis: A bidirectional 2-sample Mendelian randomization study
Source: Medicine (Baltimore). 2025 Aug 1;104(31):e43671. doi: 10.1097/MD.0000000000043671 (PMC12323912; doi:10.1097/MD.0000000000043671)
Supplement: Supplementary file 1 [file medi-104-e43671-s001.xlsx]

## Sheet: supplementary table S1
SNP	effect_allele.exposure	other_allele.exposure	effect_allele.outcome	other_allele.outcome	beta.exposure	beta.outcome	eaf.exposure	eaf.outcome	remove	palindromic	ambiguous	id.outcome	chr.outcome	pos.outcome	gene.outcome	pval.outcome	se.outcome	outcome	mr_keep.outcome	pval_origin.outcome	id.exposure	chr.exposure	pos.exposure	se.exposure	pval.exposure	samplesize.exposure	exposure	mr_keep.exposure	pval_origin.exposure	R2	F	maf	INITIAL.SAMPLE.SIZE	action	mr_keep	samplesize.outcome
rs1001495	T	C	T	C	0.0983	-0.143537	0.9113	0.907414	FALSE	FALSE	FALSE	ON	2	240707925	KIF1A	0.0418013	0.0705173	OS	TRUE	reported	GCST90274767	2	241647342	0.0215	4.83E-06	13650	CCL23	TRUE	reported	0.00155502	20.9009	0.0887	14,736 European ancestry individuals	2	TRUE	NA
rs11017721	A	G	A	G	0.0971	0.148936	0.1154	0.101653	FALSE	FALSE	FALSE	ON	10	131107162	TCERG1L	0.0281197	0.0678334	OS	TRUE	reported	GCST90274767	10	132905425	0.0186	1.79E-07	14288	CCL23	TRUE	reported	0.00202635	27.2488	0.1154	14,736 European ancestry individuals	2	TRUE	NA
rs113959305	T	C	T	C	-0.1397	0.111179	0.0559	0.0314077	FALSE	FALSE	FALSE	ON	22	50637853	ARSA	0.361406	0.121815	OS	TRUE	reported	GCST90274767	22	51076281	0.0285	9.50E-07	13224	CCL23	TRUE	reported	0.00178694	24.0236	0.0559	14,736 European ancestry individuals	2	TRUE	NA
rs116683909	A	G	A	G	-0.21	-0.071449	0.0278	0.0273035	FALSE	FALSE	FALSE	ON	3	14404403	SLC6A6	0.574669	0.127317	OS	TRUE	reported	GCST90274767	3	14445911	0.0426	8.24E-07	14724	CCL23	TRUE	reported	0.00180724	24.2971	0.0278	14,736 European ancestry individuals	2	TRUE	NA
rs117639761	A	C	A	C	-0.3246	-0.111449	0.9561	0.978924	FALSE	FALSE	FALSE	ON	17	35868176	HEATR9	0.430511	0.141376	OS	TRUE	reported	GCST90274767	17	34195180	0.0413	3.85E-15	14736	CCL23	TRUE	reported	0.00458127	61.7635	0.0439	14,736 European ancestry individuals	2	TRUE	NA
rs12204524	C	G	C	G	0.1164	0.00233098	0.9291	0.949973	FALSE	TRUE	FALSE	ON	6	85435025	NT5E	0.980275	0.0942816	OS	TRUE	reported	GCST90274767	6	86144743	0.0237	9.04E-07	14727	CCL23	TRUE	reported	0.00179396	24.1182	0.0709	14,736 European ancestry individuals	2	TRUE	NA
rs12949647	A	G	A	G	-0.0643	-0.0446603	0.7287	0.700938	FALSE	FALSE	FALSE	ON	17	21483148	C17orf51	0.317965	0.0447208	OS	TRUE	reported	GCST90274767	17	21386459	0.0137	2.69E-06	14288	CCL23	TRUE	reported	0.00163852	22.025	0.2713	14,736 European ancestry individuals	2	TRUE	NA
rs146074782	A	G	A	G	-0.3061	0.0895088	0.0116	0.0116804	FALSE	FALSE	FALSE	ON	1	203472132	PRELP	0.639854	0.191298	OS	TRUE	reported	GCST90274767	1	203441260	0.0626	1.01E-06	12935	CCL23	TRUE	reported	0.00177823	23.9064	0.0116	14,736 European ancestry individuals	2	TRUE	NA
rs17735284	A	T	A	T	0.0927	0.0606955	0.0922	0.0571323	FALSE	TRUE	FALSE	ON	11	84661469	DLG2	0.492758	0.0884867	OS	TRUE	reported	GCST90274767	11	84372512	0.0202	4.45E-06	14725	CCL23	TRUE	reported	0.0015666	21.0568	0.0922	14,736 European ancestry individuals	2	TRUE	NA
rs1926742	A	G	A	G	0.0574	0.0169502	0.3093	0.314645	FALSE	FALSE	FALSE	ON	10	18006553	SLC39A12	0.700672	0.0440938	OS	TRUE	reported	GCST90274767	10	18295482	0.0125	4.39E-06	14725	CCL23	TRUE	reported	0.00156857	21.0833	0.3093	14,736 European ancestry individuals	2	TRUE	NA
rs2870238	T	C	T	C	0.0574	0.000381573	0.4869	0.455233	FALSE	FALSE	FALSE	ON	4	76451926	SHROOM3	0.992585	0.0410603	OS	TRUE	reported	GCST90274767	4	77373079	0.0114	4.78E-07	14736	CCL23	TRUE	reported	0.00188529	25.3483	0.4869	14,736 European ancestry individuals	2	TRUE	NA
rs4317138	T	C	T	C	0.0585	-0.0234993	0.6736	0.661647	FALSE	FALSE	FALSE	ON	3	46420653	CCRL2	0.587529	0.043323	OS	TRUE	reported	GCST90274767	3	46462144	0.0127	4.10E-06	14288	CCL23	TRUE	reported	0.00157834	21.2148	0.3264	14,736 European ancestry individuals	2	TRUE	NA
rs438811	T	C	T	C	0.0669	-0.0583232	0.2405	0.236047	FALSE	FALSE	FALSE	ON	19	44913484	APOC1	0.229148	0.0484993	OS	TRUE	reported	GCST90274767	19	45416741	0.0138	1.25E-06	14720	CCL23	TRUE	reported	0.0017479	23.4979	0.2405	14,736 European ancestry individuals	2	TRUE	NA
rs4719850	T	C	T	C	-0.0548	-0.00039276	0.5907	0.709715	FALSE	FALSE	FALSE	ON	7	3199346	SDK1	0.993093	0.0453677	OS	TRUE	reported	GCST90274767	7	3238978	0.0118	3.42E-06	14726	CCL23	TRUE	reported	0.00160429	21.5642	0.4093	14,736 European ancestry individuals	2	TRUE	NA
rs712048	A	C	A	C	-0.5147	-0.00869018	0.1497	0.121056	FALSE	FALSE	FALSE	ON	17	35999179	CCL15,CCL15-CCL14	0.890113	0.062899	OS	TRUE	reported	GCST90274767	17	34326215	0.0158	1.00E-200	14723	CCL23	TRUE	reported	0.0732706	1061.03	0.1497	14,736 European ancestry individuals	2	TRUE	NA
rs73071153	A	G	A	G	-0.1497	0.0689759	0.0393	0.0318048	FALSE	FALSE	FALSE	ON	7	17506340	RP11-507K12.1	0.554298	0.116645	OS	TRUE	reported	GCST90274767	7	17545964	0.0319	2.70E-06	14728	CCL23	TRUE	reported	0.00163807	22.019	0.0393	14,736 European ancestry individuals	2	TRUE	NA
rs73114426	A	G	A	G	0.0948	-0.0497107	0.0846	0.100064	FALSE	FALSE	FALSE	ON	12	57011265	TAC3	0.463891	0.0678687	OS	TRUE	reported	GCST90274767	12	57405049	0.0207	4.66E-06	14731	CCL23	TRUE	reported	0.0015602	20.9706	0.0846	14,736 European ancestry individuals	2	TRUE	NA
rs74127049	C	G	C	G	0.0603	-0.0078983	0.608	0.594587	FALSE	TRUE	FALSE	ON	1	161612410	FCGR3B	0.855128	0.0432594	OS	TRUE	reported	GCST90274767	1	161582200	0.0132	4.92E-06	13422	CCL23	TRUE	reported	0.00155237	20.8652	0.392	14,736 European ancestry individuals	2	TRUE	NA
rs74491711	A	G	A	G	0.1273	-0.0370971	0.048	0.0548574	FALSE	FALSE	FALSE	ON	3	40012867	MYRIP	0.678558	0.0895133	OS	TRUE	reported	GCST90274767	3	40054358	0.0278	4.67E-06	14735	CCL23	TRUE	reported	0.00155981	20.9654	0.048	14,736 European ancestry individuals	2	TRUE	NA
rs77083410	C	G	C	G	0.224	-0.232904	0.0223	0.0370741	FALSE	TRUE	FALSE	ON	11	115211066	CADM1	0.0317841	0.108473	OS	TRUE	reported	GCST90274767	11	115081786	0.0416	7.26E-08	14734	CCL23	TRUE	reported	0.00215554	28.9898	0.0223	14,736 European ancestry individuals	2	TRUE	NA
rs77354000	A	G	A	G	-0.2064	0.130348	0.9788	0.978691	FALSE	FALSE	FALSE	ON	10	34144868	PARD3	0.356713	0.141429	OS	TRUE	reported	GCST90274767	10	34433796	0.0437	2.32E-06	14735	CCL23	TRUE	reported	0.00165927	22.3045	0.0212	14,736 European ancestry individuals	2	TRUE	NA
rs77527696	T	C	T	C	-0.2538	0.146644	0.0298	0.0325983	FALSE	FALSE	FALSE	ON	17	36460238	TBC1D3F	0.204367	0.11554	OS	TRUE	reported	GCST90274767	17	34816052	0.0465	4.81E-08	13829	CCL23	TRUE	reported	0.00221461	29.786	0.0298	14,736 European ancestry individuals	2	TRUE	NA
rs10021230	A	T	A	T	0.1179	0.0158866	0.2293	0.223617	FALSE	TRUE	FALSE	ON	4	73879833	CXCL1	0.746055	0.0490562	OS	TRUE	reported	GCST90274783	4	74745550	0.0138	1.30E-17	14744	CXCL6	TRUE	reported	0.00492717	72.9811	0.2293	14,744 European ancestry individuals	2	TRUE	NA
rs10031141	A	G	A	G	-0.392	0.0294363	0.594	0.632467	FALSE	FALSE	FALSE	ON	4	73728326	CXCL8	0.488988	0.0425429	OS	TRUE	reported	GCST90274783	4	74594043	0.0119	1.00E-200	14296	CXCL6	TRUE	reported	0.0685652	1084.97	0.406	14,744 European ancestry individuals	2	TRUE	NA
rs11547311	T	C	T	C	0.1285	0.0518284	0.0649	0.0252262	FALSE	FALSE	FALSE	ON	16	2172285	TRAF7	0.693225	0.131383	OS	TRUE	reported	GCST90274783	16	2222286	0.0272	2.31E-06	13232	CXCL6	TRUE	reported	0.00151177	22.3156	0.0649	14,744 European ancestry individuals	2	TRUE	NA
rs117109857	C	G	C	G	0.1897	0.123328	0.0242	0.00847236	FALSE	TRUE	FALSE	ON	21	37727584	KCNJ6	0.58098	0.223438	OS	TRUE	reported	GCST90274783	21	39099887	0.0415	4.85E-06	14743	CXCL6	TRUE	reported	0.00141546	20.892	0.0242	14,744 European ancestry individuals	2	TRUE	NA
rs12075	A	G	A	G	0.0816	-0.0391788	0.5554	0.532953	FALSE	FALSE	FALSE	ON	1	159205564	ACKR1	0.34058	0.0411102	OS	TRUE	reported	GCST90274783	1	159175354	0.0115	1.29E-12	14741	CXCL6	TRUE	reported	0.0034039	50.3414	0.4446	14,744 European ancestry individuals	2	TRUE	NA
rs184103539	T	C	T	C	-0.1603	-0.0949873	0.039	0.074218	FALSE	FALSE	FALSE	ON	1	221976321	DUSP10	0.225397	0.0783529	OS	TRUE	reported	GCST90274783	1	222149663	0.0351	4.95E-06	12841	CXCL6	TRUE	reported	0.0014129	20.8542	0.039	14,744 European ancestry individuals	2	TRUE	NA
rs3184504	T	C	T	C	0.0679	-0.0189669	0.4766	0.408332	FALSE	FALSE	FALSE	ON	12	111446804	SH2B3	0.648316	0.0415847	OS	TRUE	reported	GCST90274783	12	111884608	0.0131	2.18E-07	11793	CXCL6	TRUE	reported	0.0018192	26.862	0.4766	14,744 European ancestry individuals	2	TRUE	NA
rs34080302	T	G	T	G	0.0605	-0.0103473	0.715	0.695106	FALSE	FALSE	FALSE	ON	14	88936198	TTC8	0.815672	0.0443868	OS	TRUE	reported	GCST90274783	14	89402542	0.0131	3.87E-06	14296	CXCL6	TRUE	reported	0.00144482	21.326	0.285	14,744 European ancestry individuals	2	TRUE	NA
rs574432935	A	T	A	T	0.3432	0.419853	0.9894	0.985927	FALSE	TRUE	FALSE	ON	10	35196996	CREM	0.0162836	0.174757	OS	TRUE	reported	GCST90274783	10	35485924	0.0692	7.07E-07	12778	CXCL6	TRUE	reported	0.00166583	24.5937	0.0106	14,744 European ancestry individuals	2	TRUE	NA
rs9371716	T	C	T	C	-0.0919	0.0565282	0.1328	0.142535	FALSE	FALSE	FALSE	ON	6	153678884	OPRM1	0.33631	0.0587929	OS	TRUE	reported	GCST90274783	6	154000019	0.0193	1.92E-06	12412	CXCL6	TRUE	reported	0.00153575	22.6703	0.1328	14,744 European ancestry individuals	2	TRUE	NA
rs10024178	T	C	T	C	-0.0925	-0.0630316	0.905	0.868701	FALSE	FALSE	FALSE	ON	4	5800007	CRMP1,EVC	0.298283	0.0606002	OS	TRUE	reported	GCST90274759	4	5801734	0.0199	3.35E-06	14716	ADA	TRUE	reported	0.00146616	21.6032	0.095	14,736 European ancestry individuals	2	TRUE	NA
rs111478357	T	C	T	C	0.2044	-0.144401	0.0243	0.0159334	FALSE	FALSE	FALSE	ON	2	143892866	GTDC1	0.384391	0.166009	OS	TRUE	reported	GCST90274759	2	144650434	0.044	3.39E-06	13801	ADA	TRUE	reported	0.0014644	21.5773	0.0243	14,736 European ancestry individuals	2	TRUE	NA
rs112665079	T	C	T	C	0.8932	-0.0355138	0.051	0.0458965	FALSE	FALSE	FALSE	ON	20	44492042	TTPAL	0.717497	0.098157	OS	TRUE	reported	GCST90274759	20	43120683	0.026	1.00E-200	14720	ADA	TRUE	reported	0.0742481	1180.03	0.051	14,736 European ancestry individuals	2	TRUE	NA
rs115657851	A	G	A	G	0.139	0.0630569	0.0462	0.0655517	FALSE	FALSE	FALSE	ON	1	56888175	C8A	0.446712	0.0828706	OS	TRUE	reported	GCST90274759	1	57353848	0.0293	2.10E-06	14715	ADA	TRUE	reported	0.00152711	22.5027	0.0462	14,736 European ancestry individuals	2	TRUE	NA
rs117645472	A	T	A	T	0.3494	-0.227527	0.0125	0.00176679	FALSE	TRUE	FALSE	ON	18	917375	ADCYAP1	0.662404	0.521138	OS	TRUE	reported	GCST90274759	18	917376	0.0754	3.59E-06	11095	ADA	TRUE	reported	0.00145717	21.4706	0.0125	14,736 European ancestry individuals	2	TRUE	NA
rs12479560	A	G	A	G	0.12	0.00033665	0.32	0.37517	FALSE	FALSE	FALSE	ON	20	44672026	ADA	0.993714	0.0427281	OS	TRUE	reported	GCST90274759	20	43300667	0.0147	3.26E-16	12404	ADA	TRUE	reported	0.00450822	66.6298	0.32	14,736 European ancestry individuals	2	TRUE	NA
rs1608554	A	G	A	G	0.0598	-0.021793	0.656	0.684912	FALSE	FALSE	FALSE	ON	7	22768015	AC073072.1	0.621302	0.0441149	OS	TRUE	reported	GCST90274759	7	22807634	0.0122	9.50E-07	14733	ADA	TRUE	reported	0.0016301	24.0228	0.344	14,736 European ancestry individuals	2	TRUE	NA
rs189104742	A	T	A	T	0.2754	-0.130053	0.9857	0.969642	FALSE	TRUE	FALSE	ON	4	74740352	BTC	0.282318	0.120965	OS	TRUE	reported	GCST90274759	4	75665562	0.0584	2.41E-06	14729	ADA	TRUE	reported	0.00150899	22.2353	0.0143	14,736 European ancestry individuals	2	TRUE	NA
rs2527856	T	C	T	C	0.0562	0.00401699	0.5989	0.579723	FALSE	FALSE	FALSE	ON	7	81049607	SEMA3C	0.922981	0.0415496	OS	TRUE	reported	GCST90274759	7	80678923	0.0122	4.09E-06	14288	ADA	TRUE	reported	0.00144001	21.2175	0.4011	14,736 European ancestry individuals	2	TRUE	NA
rs541944924	T	C	T	C	0.1673	0.0173205	0.0316	0.0565144	FALSE	FALSE	FALSE	ON	1	204698449	LRRN2	0.8448	0.0884793	OS	TRUE	reported	GCST90274759	1	204667577	0.0358	2.97E-06	14080	ADA	TRUE	reported	0.00148191	21.8357	0.0316	14,736 European ancestry individuals	2	TRUE	NA
rs62319741	T	C	T	C	0.1281	0.137782	0.9456	0.927386	FALSE	FALSE	FALSE	ON	4	123650740	SPRY1	0.0814836	0.0790872	OS	TRUE	reported	GCST90274759	4	124571895	0.0258	6.87E-07	14733	ADA	TRUE	reported	0.00167252	24.649	0.0544	14,736 European ancestry individuals	2	TRUE	NA
rs7292320	A	G	A	G	-0.0599	-0.0315712	0.2529	0.206991	FALSE	FALSE	FALSE	ON	22	37525418	CARD10	0.530126	0.0502876	OS	TRUE	reported	GCST90274759	22	37921425	0.0131	4.82E-06	14729	ADA	TRUE	reported	0.00141884	20.9051	0.2529	14,736 European ancestry individuals	2	TRUE	NA
rs80212763	T	C	T	C	0.9687	0.206716	0.0189	0.0124929	FALSE	FALSE	FALSE	ON	20	44595289	PKIG	0.265951	0.185823	OS	TRUE	reported	GCST90274759	20	43223930	0.0448	1.10E-103	14249	ADA	TRUE	reported	0.0307948	467.481	0.0189	14,736 European ancestry individuals	2	TRUE	NA
rs10042665	C	G	C	G	0.0583	-0.0047627	0.3043	0.328026	FALSE	TRUE	FALSE	ON	5	79479276	HOMER1	0.912816	0.0435	OS	TRUE	reported	GCST90274776	5	78775099	0.0122	1.76E-06	14727	CSF1	TRUE	reported	0.00201058	22.8318	0.3043	14,734 European ancestry individuals	2	TRUE	NA
rs115370595	A	G	A	G	-0.2277	-0.165933	0.9815	0.990121	FALSE	FALSE	FALSE	ON	2	139727401	LRP1B	0.444028	0.21679	OS	TRUE	reported	GCST90274776	2	140484970	0.0496	4.42E-06	13799	CSF1	TRUE	reported	0.00185581	21.071	0.0185	14,734 European ancestry individuals	2	TRUE	NA
rs116443177	T	C	T	C	0.0827	0.0412735	0.1595	0.176684	FALSE	FALSE	FALSE	ON	2	27541255	AC109829.1	0.441535	0.0536295	OS	TRUE	reported	GCST90274776	2	27764122	0.0173	1.75E-06	12403	CSF1	TRUE	reported	0.00201198	22.8477	0.1595	14,734 European ancestry individuals	2	TRUE	NA
rs11685487	T	C	T	C	0.0944	0.0272318	0.1197	0.121597	FALSE	FALSE	FALSE	ON	2	8635190	ID2	0.668449	0.0635843	OS	TRUE	reported	GCST90274776	2	8775320	0.0196	1.46E-06	14286	CSF1	TRUE	reported	0.00204231	23.1929	0.1197	14,734 European ancestry individuals	2	TRUE	NA
rs117591817	C	G	C	G	-0.1989	-0.0621475	0.0348	0.0288167	FALSE	TRUE	FALSE	ON	19	58364206	ZNF497	0.610801	0.122114	OS	TRUE	reported	GCST90274776	19	58875573	0.0435	4.82E-06	14286	CSF1	TRUE	reported	0.00184107	20.9033	0.0348	14,734 European ancestry individuals	2	TRUE	NA
rs142421172	A	G	A	G	0.1439	-0.0725308	0.044	0.0662544	FALSE	FALSE	FALSE	ON	1	179712952	TDRD5	0.387733	0.0839735	OS	TRUE	reported	GCST90274776	1	179682087	0.031	3.45E-06	12840	CSF1	TRUE	reported	0.00189737	21.5438	0.044	14,734 European ancestry individuals	2	TRUE	NA
rs1605333	C	G	C	G	-0.0601	0.0138018	0.6484	0.620749	FALSE	TRUE	FALSE	ON	12	57994449	ATP23	0.743515	0.0421815	OS	TRUE	reported	GCST90274776	12	58388232	0.0124	1.25E-06	13237	CSF1	TRUE	reported	0.00206816	23.4871	0.3516	14,734 European ancestry individuals	2	TRUE	NA
rs17610659	T	C	T	C	0.1684	-0.101149	0.4821	0.509518	FALSE	FALSE	FALSE	ON	1	109960674	AHCYL1	0.0134657	0.0409311	OS	TRUE	reported	GCST90274776	1	110503296	0.0118	3.31E-46	14286	CSF1	TRUE	reported	0.0176508	203.631	0.4821	14,734 European ancestry individuals	2	TRUE	NA
rs17734417	T	C	T	C	-0.1225	0.0983196	0.9466	0.954139	FALSE	FALSE	FALSE	ON	14	57994886	C14orf37	0.319431	0.0987513	OS	TRUE	reported	GCST90274776	14	58461604	0.0265	3.79E-06	14723	CSF1	TRUE	reported	0.00188166	21.365	0.0534	14,734 European ancestry individuals	2	TRUE	NA
rs7227917	A	G	A	G	-0.0872	0.0123317	0.8823	0.859932	FALSE	FALSE	FALSE	ON	18	48019814	ZBTB7C	0.834222	0.0589213	OS	TRUE	reported	GCST90274776	18	45546185	0.0185	2.43E-06	14286	CSF1	TRUE	reported	0.00195622	22.2133	0.1177	14,734 European ancestry individuals	2	TRUE	NA
rs72783071	T	C	T	C	-0.199	0.0399186	0.0231	0.0156452	FALSE	FALSE	FALSE	ON	16	60404059	RP11-457D20.2	0.811101	0.167019	OS	TRUE	reported	GCST90274776	16	60437963	0.0414	1.53E-06	14247	CSF1	TRUE	reported	0.00203423	23.1009	0.0231	14,734 European ancestry individuals	2	TRUE	NA
rs74849049	T	G	T	G	-0.0914	0.0416909	0.8992	0.897059	FALSE	FALSE	FALSE	ON	3	171713145	PLD1	0.536215	0.0674014	OS	TRUE	reported	GCST90274776	3	171430935	0.02	4.88E-06	14286	CSF1	TRUE	reported	0.00183913	20.8812	0.1008	14,734 European ancestry individuals	2	TRUE	NA
rs7538029	A	C	A	C	0.0775	-0.089742	0.2211	0.276972	FALSE	FALSE	FALSE	ON	1	109932073	CSF1	0.049447	0.0456767	OS	TRUE	reported	GCST90274776	1	110474695	0.0165	2.64E-06	11335	CSF1	TRUE	reported	0.00194254	22.0576	0.2211	14,734 European ancestry individuals	2	TRUE	NA
rs75869070	A	G	A	G	0.1151	-0.0893293	0.936	0.963523	FALSE	FALSE	FALSE	ON	14	78227265	NRXN3	0.413943	0.109342	OS	TRUE	reported	GCST90274776	14	78693608	0.0239	1.47E-06	14715	CSF1	TRUE	reported	0.00204195	23.1888	0.064	14,734 European ancestry individuals	2	TRUE	NA
rs76421506	A	G	A	G	0.0778	0.0332459	0.853	0.852324	FALSE	FALSE	FALSE	ON	3	115576833	GAP43	0.563644	0.0575748	OS	TRUE	reported	GCST90274776	3	115295680	0.0168	3.64E-06	14286	CSF1	TRUE	reported	0.00188842	21.4419	0.147	14,734 European ancestry individuals	2	TRUE	NA
rs10043720	A	G	A	G	-0.4981	0.0178013	0.3025	0.251316	FALSE	FALSE	FALSE	ON	5	159340325	IL12B	0.706217	0.0472256	OS	TRUE	reported	GCST90274798	5	158767333	0.0132	1.00E-200	12402	IL-12B	TRUE	reported	0.102989	1423.69	0.3025	14,735 European ancestry individuals	2	TRUE	NA
rs11039216	T	C	T	C	0.0588	0.00591777	0.5207	0.440221	FALSE	FALSE	FALSE	ON	11	47385041	SPI1	0.886045	0.0412932	OS	TRUE	reported	GCST90274798	11	47406592	0.0116	4.00E-07	14730	IL-12B	TRUE	reported	0.00206751	25.6903	0.4793	14,735 European ancestry individuals	2	TRUE	NA
rs11130215	A	G	A	G	-0.1009	-0.00377435	0.8154	0.728707	FALSE	FALSE	FALSE	ON	3	4984323	BHLHE40	0.934526	0.0459439	OS	TRUE	reported	GCST90274798	3	5026008	0.0151	2.36E-11	14732	IL-12B	TRUE	reported	0.00358737	44.6435	0.1846	14,735 European ancestry individuals	2	TRUE	NA
rs117888068	T	C	T	C	0.219	-0.0803627	0.9787	0.9804	FALSE	FALSE	FALSE	ON	8	4740320	CSMD1	0.584047	0.146786	OS	TRUE	reported	GCST90274798	8	4597842	0.0472	3.49E-06	11783	IL-12B	TRUE	reported	0.00173284	21.5246	0.0213	14,735 European ancestry individuals	2	TRUE	NA
rs12588969	C	G	C	G	-0.1297	0.0559378	0.6875	0.79122	FALSE	TRUE	FALSE	ON	14	102764421	TRAF3	0.267066	0.0504014	OS	TRUE	reported	GCST90274798	14	103230758	0.0127	1.74E-24	14287	IL-12B	TRUE	reported	0.00833957	104.28	0.3125	14,735 European ancestry individuals	2	TRUE	NA
rs12766137	C	G	C	G	0.0709	-0.00796952	0.8109	0.808608	FALSE	TRUE	FALSE	ON	10	92766026	EXOC6	0.877994	0.0519145	OS	TRUE	reported	GCST90274798	10	94525783	0.0149	1.95E-06	14726	IL-12B	TRUE	reported	0.00182237	22.6386	0.1891	14,735 European ancestry individuals	2	TRUE	NA
rs1398590	A	G	A	G	-0.197	0.0296202	0.0298	0.0209104	FALSE	FALSE	FALSE	ON	12	17161137	LMO3	0.83641	0.143447	OS	TRUE	reported	GCST90274798	12	17314071	0.0363	5.73E-08	14726	IL-12B	TRUE	reported	0.00236918	29.4475	0.0298	14,735 European ancestry individuals	2	TRUE	NA
rs144850787	T	G	T	G	0.3161	-0.127901	0.9869	0.991936	FALSE	FALSE	FALSE	ON	5	159266356	UBLCP1	0.572076	0.226376	OS	TRUE	reported	GCST90274798	5	158693364	0.056	1.66E-08	14287	IL-12B	TRUE	reported	0.00256252	31.8569	0.0131	14,735 European ancestry individuals	2	TRUE	NA
rs148549227	T	C	T	C	0.1088	0.00804786	0.0889	0.0919646	FALSE	FALSE	FALSE	ON	3	171630920	PLD1	0.909783	0.0710235	OS	TRUE	reported	GCST90274798	3	171348710	0.0228	1.82E-06	12403	IL-12B	TRUE	reported	0.00183274	22.7676	0.0889	14,735 European ancestry individuals	2	TRUE	NA
rs149993822	T	C	T	C	0.0984	-0.0250859	0.1662	0.152695	FALSE	FALSE	FALSE	ON	2	111289383	BCL2L11	0.673654	0.0595668	OS	TRUE	reported	GCST90274798	2	112046960	0.0194	3.93E-07	14287	IL-12B	TRUE	reported	0.00207012	25.7227	0.1662	14,735 European ancestry individuals	2	TRUE	NA
rs17056751	A	G	A	G	0.1694	-0.0300576	0.9592	0.940759	FALSE	FALSE	FALSE	ON	5	159425192	IL12B	0.730897	0.0873935	OS	TRUE	reported	GCST90274798	5	158852200	0.0325	1.87E-07	14735	IL-12B	TRUE	reported	0.00218584	27.1638	0.0408	14,735 European ancestry individuals	2	TRUE	NA
rs17722688	T	C	T	C	-0.0857	-0.009591	0.7246	0.722533	FALSE	FALSE	FALSE	ON	5	159480729	IL12B	0.833921	0.0457421	OS	TRUE	reported	GCST90274798	5	158907737	0.0131	6.07E-11	14729	IL-12B	TRUE	reported	0.00343899	42.7907	0.2754	14,735 European ancestry individuals	2	TRUE	NA
rs1950897	T	C	T	C	0.0798	0.0397392	0.7151	0.689827	FALSE	FALSE	FALSE	ON	14	68293424	RAD51B	0.368951	0.0442313	OS	TRUE	reported	GCST90274798	14	68760141	0.0128	4.54E-10	14735	IL-12B	TRUE	reported	0.00312417	38.8612	0.2849	14,735 European ancestry individuals	2	TRUE	NA
rs3130510	A	G	A	G	0.1155	0.0621126	0.2275	0.151777	FALSE	FALSE	FALSE	ON	6	31186716	POU5F1	0.279025	0.0573781	OS	TRUE	reported	GCST90274798	6	31154493	0.014	1.58E-16	14735	IL-12B	TRUE	reported	0.00545807	68.0515	0.2275	14,735 European ancestry individuals	2	TRUE	NA
rs3184504	T	C	T	C	0.1332	-0.0189669	0.4766	0.408332	FALSE	FALSE	FALSE	ON	12	111446804	SH2B3	0.648316	0.0415847	OS	TRUE	reported	GCST90274798	12	111884608	0.0131	2.76E-24	11785	IL-12B	TRUE	reported	0.0082674	103.37	0.4766	14,735 European ancestry individuals	2	TRUE	NA
rs5014495	T	C	T	C	0.207	-0.183098	0.0363	0.0632146	FALSE	FALSE	FALSE	ON	4	189606778	FRG1	0.0362176	0.0874192	OS	TRUE	reported	GCST90274798	4	190527932	0.0442	2.82E-06	10208	IL-12B	TRUE	reported	0.00176538	21.9294	0.0363	14,735 European ancestry individuals	2	TRUE	NA
rs516978	C	G	C	G	0.0721	-0.061029	0.3473	0.372224	FALSE	TRUE	FALSE	ON	12	120759750	SPPL3	0.150359	0.0424324	OS	TRUE	reported	GCST90274798	12	121197553	0.0122	3.42E-09	14725	IL-12B	TRUE	reported	0.00280826	34.9205	0.3473	14,735 European ancestry individuals	2	TRUE	NA
rs539598	T	C	T	C	-0.0672	-0.0264096	0.2822	0.214778	FALSE	FALSE	FALSE	ON	11	96292910	MAML2	0.59514	0.0496981	OS	TRUE	reported	GCST90274798	11	96026074	0.0129	1.90E-07	14731	IL-12B	TRUE	reported	0.00218332	27.1325	0.2822	14,735 European ancestry individuals	2	TRUE	NA
rs6750065	T	C	T	C	0.0628	0.0357232	0.7333	0.772315	FALSE	FALSE	FALSE	ON	2	64662774	SERTAD2	0.463604	0.0487406	OS	TRUE	reported	GCST90274798	2	64889908	0.0134	2.78E-06	14286	IL-12B	TRUE	reported	0.00176787	21.9604	0.2667	14,735 European ancestry individuals	2	TRUE	NA
rs6968201	T	G	T	G	-0.0622	0.0770952	0.5425	0.479754	FALSE	FALSE	FALSE	ON	7	6369165	RAC1	0.0607044	0.0411034	OS	TRUE	reported	GCST90274798	7	6408796	0.0119	1.72E-07	14287	IL-12B	TRUE	reported	0.00219806	27.316	0.4575	14,735 European ancestry individuals	2	TRUE	NA
rs72993671	A	G	A	G	-0.204	0.324735	0.0216	0.00794992	FALSE	FALSE	FALSE	ON	11	115896865	CADM1	0.161791	0.232107	OS	TRUE	reported	GCST90274798	11	115767583	0.0435	2.74E-06	14246	IL-12B	TRUE	reported	0.00177019	21.9893	0.0216	14,735 European ancestry individuals	2	TRUE	NA
rs73416208	A	G	A	G	-0.1477	0.0600212	0.0654	0.0875572	FALSE	FALSE	FALSE	ON	22	37485173	MFNG	0.406129	0.0722516	OS	TRUE	reported	GCST90274798	22	37881211	0.0246	1.92E-09	14729	IL-12B	TRUE	reported	0.00289827	36.043	0.0654	14,735 European ancestry individuals	2	TRUE	NA
rs76428106	T	C	T	C	-0.3406	0.209484	0.9832	0.987217	FALSE	FALSE	FALSE	ON	13	28029870	FLT3	0.270446	0.190089	OS	TRUE	reported	GCST90274798	13	28604007	0.0535	1.94E-10	13800	IL-12B	TRUE	reported	0.00325741	40.5239	0.0168	14,735 European ancestry individuals	2	TRUE	NA
rs780679	T	C	T	C	-0.0695	-0.0182597	0.2389	0.247199	FALSE	FALSE	FALSE	ON	10	71354752	SLC29A3	0.700569	0.0474828	OS	TRUE	reported	GCST90274798	10	73114509	0.0139	5.73E-07	14729	IL-12B	TRUE	reported	0.00201175	24.996	0.2389	14,735 European ancestry individuals	2	TRUE	NA
rs8026767	A	G	A	G	-0.0743	-0.00911121	0.2595	0.222989	FALSE	FALSE	FALSE	ON	15	79968212	BCL2A1	0.852891	0.0491355	OS	TRUE	reported	GCST90274798	15	80260554	0.0132	1.81E-08	14734	IL-12B	TRUE	reported	0.00254818	31.6781	0.2595	14,735 European ancestry individuals	2	TRUE	NA
rs9815073	A	C	A	C	0.2861	0.0165437	0.3539	0.329345	FALSE	FALSE	FALSE	ON	3	188397894	LPP	0.7065	0.0439337	OS	TRUE	reported	GCST90274798	3	188115682	0.013	2.43E-107	14287	IL-12B	TRUE	reported	0.0375854	484.26	0.3539	14,735 European ancestry individuals	2	TRUE	NA
rs9965402	A	G	A	G	0.0918	-0.0385378	0.9081	0.905068	FALSE	FALSE	FALSE	ON	18	29044927	CDH2	0.578733	0.0694078	OS	TRUE	reported	GCST90274798	18	26624891	0.0201	4.94E-06	14729	IL-12B	TRUE	reported	0.00167908	20.8556	0.0919	14,735 European ancestry individuals	2	TRUE	NA
rs10044847	C	G	C	G	-0.0781	0.105988	0.8283	0.821085	FALSE	TRUE	FALSE	ON	5	2103277	IRX4	0.0476409	0.0535142	OS	TRUE	reported	GCST90274775	5	2103391	0.0156	5.55E-07	14719	CDCP1	TRUE	reported	0.00169995	25.0607	0.1717	14,734 European ancestry individuals	2	TRUE	NA
rs10964983	C	G	C	G	-0.0616	-0.0464875	0.5862	0.587636	FALSE	TRUE	FALSE	ON	9	21413804	IFNA1	0.265453	0.0417454	OS	TRUE	reported	GCST90274775	9	21413803	0.0114	6.53E-08	14724	CDCP1	TRUE	reported	0.00197976	29.1939	0.4138	14,734 European ancestry individuals	2	TRUE	NA
rs111476793	A	G	A	G	0.0895	-0.133942	0.1339	0.104614	FALSE	FALSE	FALSE	ON	4	53085329	SCFD2	0.0468997	0.0674023	OS	TRUE	reported	GCST90274775	4	53951496	0.0182	8.76E-07	12790	CDCP1	TRUE	reported	0.00164026	24.1793	0.1339	14,734 European ancestry individuals	2	TRUE	NA
rs118116993	A	T	A	T	0.0957	-0.0230445	0.0969	0.131427	FALSE	TRUE	FALSE	ON	6	161905806	PARK2	0.704601	0.0607846	OS	TRUE	reported	GCST90274775	6	162326838	0.0197	1.19E-06	14286	CDCP1	TRUE	reported	0.00160073	23.5957	0.0969	14,734 European ancestry individuals	2	TRUE	NA
rs12290068	A	G	A	G	0.1221	0.0233035	0.3187	0.298612	FALSE	FALSE	FALSE	ON	11	126391669	ST3GAL4	0.603557	0.0448754	OS	TRUE	reported	GCST90274775	11	126261564	0.0122	1.40E-23	14726	CDCP1	TRUE	reported	0.00675909	100.15	0.3187	14,734 European ancestry individuals	2	TRUE	NA
rs12928188	A	T	A	T	-0.0658	-0.050865	0.2312	0.177977	FALSE	TRUE	FALSE	ON	16	79149850	WWOX	0.341423	0.0534657	OS	TRUE	reported	GCST90274775	16	79183747	0.0134	9.09E-07	14715	CDCP1	TRUE	reported	0.00163551	24.1092	0.2312	14,734 European ancestry individuals	2	TRUE	NA
rs146583535	A	G	A	G	0.4557	0.120891	0.0265	0.033228	FALSE	FALSE	FALSE	ON	20	18781209	DTD1	0.292207	0.114774	OS	TRUE	reported	GCST90274775	20	18761853	0.0968	2.51E-06	8372	CDCP1	TRUE	reported	0.0015034	22.1589	0.0265	14,734 European ancestry individuals	2	TRUE	NA
rs17078000	A	G	A	G	0.0609	0.100894	0.7179	0.764627	FALSE	FALSE	FALSE	ON	13	84341765	SLITRK1	0.0377877	0.0485731	OS	TRUE	reported	GCST90274775	13	84915900	0.0128	1.96E-06	14286	CDCP1	TRUE	reported	0.00153557	22.6337	0.2821	14,734 European ancestry individuals	2	TRUE	NA
rs2276862	C	G	C	G	0.303	0.0140269	0.8212	0.806931	FALSE	TRUE	FALSE	ON	3	45146293	CDCP1	0.787051	0.0519244	OS	TRUE	reported	GCST90274775	3	45187785	0.0146	1.14E-95	14730	CDCP1	TRUE	reported	0.0284299	430.646	0.1788	14,734 European ancestry individuals	2	TRUE	NA
rs28535751	T	C	T	C	-0.0541	0.0314861	0.6294	0.651353	FALSE	FALSE	FALSE	ON	14	58543931	KIAA0586	0.461984	0.0428042	OS	TRUE	reported	GCST90274775	14	59010649	0.0118	4.55E-06	14733	CDCP1	TRUE	reported	0.00142604	21.017	0.3706	14,734 European ancestry individuals	2	TRUE	NA
rs34027772	T	C	T	C	0.0757	0.111941	0.2607	0.310226	FALSE	FALSE	FALSE	ON	3	43382467	ANO10,SNRK	0.00994764	0.0434278	OS	TRUE	reported	GCST90274775	3	43423959	0.0143	1.20E-07	12403	CDCP1	TRUE	reported	0.00190027	28.0195	0.2607	14,734 European ancestry individuals	2	TRUE	NA
rs35478654	T	C	T	C	-0.148	-0.0639511	0.0367	0.041227	FALSE	FALSE	FALSE	ON	3	58468030	KCTD6	0.53629	0.103408	OS	TRUE	reported	GCST90274775	3	58453757	0.0312	2.10E-06	14725	CDCP1	TRUE	reported	0.00152641	22.4986	0.0367	14,734 European ancestry individuals	2	TRUE	NA
rs4804148	T	C	T	C	-0.0619	-0.0446697	0.7187	0.698271	FALSE	FALSE	FALSE	ON	19	11160191	KANK2	0.3159	0.0445396	OS	TRUE	reported	GCST90274775	19	11270867	0.0125	7.35E-07	14734	CDCP1	TRUE	reported	0.00166326	24.519	0.2813	14,734 European ancestry individuals	2	TRUE	NA
rs544425471	C	G	C	G	0.3879	0.100587	0.9894	0.970426	FALSE	TRUE	FALSE	ON	16	46428445	SHCBP1	0.404727	0.120722	OS	TRUE	reported	GCST90274775	16	46462357	0.084	3.88E-06	8827	CDCP1	TRUE	reported	0.00144669	21.3217	0.0106	14,734 European ancestry individuals	2	TRUE	NA
rs59872649	A	G	A	G	-0.1093	-0.00739566	0.0652	0.0932096	FALSE	FALSE	FALSE	ON	2	147672815	ACVR2A	0.916127	0.0702248	OS	TRUE	reported	GCST90274775	2	148430383	0.0232	2.46E-06	14734	CDCP1	TRUE	reported	0.00150568	22.1925	0.0652	14,734 European ancestry individuals	2	TRUE	NA
rs61782461	T	C	T	C	-0.2176	-0.12992	0.9829	0.993396	FALSE	FALSE	FALSE	ON	1	101338773	S1PR1	0.607501	0.252938	OS	TRUE	reported	GCST90274775	1	101804329	0.0471	3.84E-06	14286	CDCP1	TRUE	reported	0.001448	21.3411	0.0171	14,734 European ancestry individuals	2	TRUE	NA
rs6452820	A	G	A	G	-0.0738	-0.0856744	0.8367	0.796848	FALSE	FALSE	FALSE	ON	5	73115508	TMEM171	0.0924634	0.0509197	OS	TRUE	reported	GCST90274775	5	72411335	0.0159	3.46E-06	14286	CDCP1	TRUE	reported	0.00146152	21.5407	0.1633	14,734 European ancestry individuals	2	TRUE	NA
rs672806	A	G	A	G	0.0816	0.0582353	0.4097	0.3958	FALSE	FALSE	FALSE	ON	11	126318510	DCPS	0.165034	0.0419461	OS	TRUE	reported	GCST90274775	11	126188405	0.0116	2.00E-12	14286	CDCP1	TRUE	reported	0.00335065	49.4772	0.4097	14,734 European ancestry individuals	2	TRUE	NA
rs6991332	T	C	T	C	-0.0579	-0.000983006	0.6455	0.646891	FALSE	FALSE	FALSE	ON	8	61024994	CLVS1	0.981778	0.0430379	OS	TRUE	reported	GCST90274775	8	61937553	0.0119	1.14E-06	14286	CDCP1	TRUE	reported	0.00160578	23.6703	0.3545	14,734 European ancestry individuals	2	TRUE	NA
rs74811341	T	C	T	C	-0.1323	-0.0615933	0.0513	0.0541397	FALSE	FALSE	FALSE	ON	17	40564574	CCR7	0.498721	0.0910466	OS	TRUE	reported	GCST90274775	17	38720826	0.0277	1.79E-06	14734	CDCP1	TRUE	reported	0.00154742	22.8087	0.0513	14,734 European ancestry individuals	2	TRUE	NA
rs7506429	A	C	A	C	0.0737	0.0131163	0.7965	0.800061	FALSE	FALSE	FALSE	ON	18	22411356	CTAGE1	0.798305	0.0513274	OS	TRUE	reported	GCST90274775	18	19991319	0.0144	3.09E-07	14286	CDCP1	TRUE	reported	0.00177648	26.1909	0.2035	14,734 European ancestry individuals	2	TRUE	NA
rs7618923	T	C	T	C	-0.1738	-0.042704	0.1811	0.186616	FALSE	FALSE	FALSE	ON	3	45089233	CDCP1	0.419514	0.0528995	OS	TRUE	reported	GCST90274775	3	45130725	0.0151	1.18E-30	14286	CDCP1	TRUE	reported	0.00892023	132.461	0.1811	14,734 European ancestry individuals	2	TRUE	NA
rs9272226	T	C	T	C	-0.0933	-7.84e-05	0.6505	0.660727	FALSE	FALSE	FALSE	ON	6	32634619	HLA-DQA1	0.998553	0.0432363	OS	TRUE	reported	GCST90274775	6	32602396	0.0118	2.64E-15	14733	CDCP1	TRUE	reported	0.00422942	62.5087	0.3495	14,734 European ancestry individuals	2	TRUE	NA
rs10067443	T	C	T	C	-0.0753	-0.0155321	0.8011	0.816769	FALSE	FALSE	FALSE	ON	5	19244223	CDH18	0.769329	0.0529649	OS	TRUE	reported	GCST90274795	5	19244332	0.0149	4.33E-07	14296	IL-10	TRUE	reported	0.00178331	25.5362	0.1989	14,744 European ancestry individuals	2	TRUE	NA
rs12123181	A	G	A	G	-0.0996	-0.0212096	0.2042	0.21198	FALSE	FALSE	FALSE	ON	1	206781221	IL10	0.673912	0.0504048	OS	TRUE	reported	GCST90274795	1	206954566	0.0151	4.22E-11	14296	IL-10	TRUE	reported	0.00303411	43.5015	0.2042	14,744 European ancestry individuals	2	TRUE	NA
rs138203589	T	G	T	G	0.1937	-0.0396896	0.0455	0.0254822	FALSE	FALSE	FALSE	ON	2	125181697	CNTNAP5	0.761872	0.130979	OS	TRUE	reported	GCST90274795	2	125939274	0.0418	3.59E-06	14730	IL-10	TRUE	reported	0.00149982	21.4707	0.0455	14,744 European ancestry individuals	2	TRUE	NA
rs148332061	C	G	C	G	0.1112	-0.0153909	0.1005	0.143907	FALSE	TRUE	FALSE	ON	7	551120	PRKAR1B	0.795082	0.0592603	OS	TRUE	reported	GCST90274795	7	590757	0.0239	3.28E-06	13232	IL-10	TRUE	reported	0.00151197	21.6448	0.1005	14,744 European ancestry individuals	2	TRUE	NA
rs150408090	A	G	A	G	0.3666	-0.102189	0.9898	0.970831	FALSE	FALSE	FALSE	ON	6	122388363	HSF2	0.400449	0.121534	OS	TRUE	reported	GCST90274795	6	122709508	0.0761	1.45E-06	12313	IL-10	TRUE	reported	0.00162068	23.2036	0.0102	14,744 European ancestry individuals	2	TRUE	NA
rs17654493	T	C	T	C	0.2951	0.076084	0.014	0.0113637	FALSE	FALSE	FALSE	ON	6	18825648	RNF144B	0.701492	0.198494	OS	TRUE	reported	GCST90274795	6	18825879	0.0626	2.43E-06	12313	IL-10	TRUE	reported	0.00155203	22.2192	0.014	14,744 European ancestry individuals	2	TRUE	NA
rs188535859	T	C	T	C	-0.2351	0.12524	0.0174	0.0149304	FALSE	FALSE	FALSE	ON	2	200863660	CLK1	0.456996	0.168377	OS	TRUE	reported	GCST90274795	2	201728383	0.0486	1.32E-06	14741	IL-10	TRUE	reported	0.00163421	23.3976	0.0174	14,744 European ancestry individuals	2	TRUE	NA
rs3135932	A	G	A	G	-0.1597	0.012036	0.823	0.797768	FALSE	FALSE	FALSE	ON	11	117993348	IL10RA	0.813875	0.0511233	OS	TRUE	reported	GCST90274795	11	117864063	0.0154	3.39E-25	14744	IL-10	TRUE	reported	0.00746619	107.525	0.177	14,744 European ancestry individuals	2	TRUE	NA
rs3769274	A	G	A	G	0.0771	0.00909217	0.8403	0.853744	FALSE	FALSE	FALSE	ON	2	172893258	RAPGEF4	0.875182	0.0578828	OS	TRUE	reported	GCST90274795	2	173757986	0.0162	1.94E-06	14742	IL-10	TRUE	reported	0.00158189	22.6474	0.1597	14,744 European ancestry individuals	2	TRUE	NA
rs385697	T	C	T	C	0.0555	0.0523924	0.6126	0.578672	FALSE	FALSE	FALSE	ON	6	7879794	BMP6	0.206927	0.0415134	OS	TRUE	reported	GCST90274795	6	7880027	0.0119	3.10E-06	14727	IL-10	TRUE	reported	0.00151921	21.7486	0.3874	14,744 European ancestry individuals	2	TRUE	NA
rs389239	A	G	A	G	-0.0574	-0.00185526	0.6162	0.623526	FALSE	FALSE	FALSE	ON	6	169064980	THBS2	0.965371	0.0427339	OS	TRUE	reported	GCST90274795	6	169465075	0.0125	4.39E-06	14296	IL-10	TRUE	reported	0.00147282	21.0835	0.3838	14,744 European ancestry individuals	2	TRUE	NA
rs398518	A	G	A	G	-0.1293	-0.0578931	0.9146	0.914143	FALSE	FALSE	FALSE	ON	3	8913275	RAD18	0.431876	0.0736567	OS	TRUE	reported	GCST90274795	3	8954959	0.0218	3.01E-09	14296	IL-10	TRUE	reported	0.00245472	35.1741	0.0854	14,744 European ancestry individuals	2	TRUE	NA
rs4655953	A	G	A	G	0.0565	0.00540499	0.3683	0.376124	FALSE	FALSE	FALSE	ON	1	87367012	LMO4	0.89808	0.0421979	OS	TRUE	reported	GCST90274795	1	87832695	0.0121	3.02E-06	14722	IL-10	TRUE	reported	0.00152282	21.8004	0.3683	14,744 European ancestry individuals	2	TRUE	NA
rs66624860	T	C	T	C	0.0681	0.00380191	0.2791	0.391672	FALSE	FALSE	FALSE	ON	8	60948480	CHD7	0.927965	0.0420542	OS	TRUE	reported	GCST90274795	8	61861039	0.0143	1.91E-06	12799	IL-10	TRUE	reported	0.00158387	22.6757	0.2791	14,744 European ancestry individuals	2	TRUE	NA
rs67037615	T	C	T	C	-0.1528	-0.00688306	0.8893	0.810059	FALSE	FALSE	FALSE	ON	6	32485386	HLA-DRB5	0.895685	0.0524964	OS	TRUE	reported	GCST90274795	6	32453163	0.0196	6.39E-15	14296	IL-10	TRUE	reported	0.00423329	60.7678	0.1107	14,744 European ancestry individuals	2	TRUE	NA
rs72701782	A	G	A	G	0.0981	0.00692004	0.0999	0.126411	FALSE	FALSE	FALSE	ON	4	184383718	IRF2	0.911489	0.0622524	OS	TRUE	reported	GCST90274795	4	185304872	0.0211	3.33E-06	14296	IL-10	TRUE	reported	0.00150974	21.6129	0.0999	14,744 European ancestry individuals	2	TRUE	NA
rs79438518	A	T	A	T	-0.2845	-0.796567	0.0122	0.00153232	FALSE	TRUE	FALSE	ON	9	18625668	ADAMTSL1	0.136814	0.535412	OS	TRUE	reported	GCST90274795	9	18625666	0.0618	4.15E-06	13809	IL-10	TRUE	reported	0.00148023	21.1898	0.0122	14,744 European ancestry individuals	2	TRUE	NA
rs9266257	C	G	C	G	-0.065	-0.0114506	0.6959	0.72292	FALSE	TRUE	FALSE	ON	6	31358109	HLA-B	0.803315	0.0459755	OS	TRUE	reported	GCST90274795	6	31325886	0.0129	4.69E-07	14728	IL-10	TRUE	reported	0.00177281	25.3855	0.3041	14,744 European ancestry individuals	2	TRUE	NA
rs10091841	T	G	T	G	0.064	-0.0262672	0.4945	0.408533	FALSE	FALSE	FALSE	ON	8	9246754	PPP1R3B	0.532661	0.0420983	OS	TRUE	reported	GCST90274796	8	9104264	0.0135	2.13E-06	11345	IL-10RA	TRUE	reported	0.0019771	22.4707	0.4945	11,793 European ancestry individuals	2	TRUE	NA
rs143313574	T	C	T	C	-0.3868	-0.191098	0.0107	0.026243	FALSE	FALSE	FALSE	ON	16	5197085	EEF2KMT	0.135058	0.127872	OS	TRUE	reported	GCST90274796	16	5247086	0.0841	4.24E-06	9956	IL-10RA	TRUE	reported	0.00186109	21.1497	0.0107	11,793 European ancestry individuals	2	TRUE	NA
rs17832137	A	G	A	G	0.1676	0.0105872	0.0481	0.0529484	FALSE	FALSE	FALSE	ON	14	54538817	CGRRF1	0.90852	0.0921391	OS	TRUE	reported	GCST90274796	14	55005535	0.0343	1.03E-06	10289	IL-10RA	TRUE	reported	0.00210011	23.8717	0.0481	11,793 European ancestry individuals	2	TRUE	NA
rs180893431	A	C	A	C	0.4057	-0.515001	0.9896	0.997452	FALSE	FALSE	FALSE	ON	6	77994030	MEI4	0.223107	0.422719	OS	TRUE	reported	GCST90274796	6	78703747	0.0865	2.73E-06	9340	IL-10RA	TRUE	reported	0.00193523	21.9938	0.0104	11,793 European ancestry individuals	2	TRUE	NA
rs286605	T	G	T	G	0.0623	0.0271773	0.5891	0.576428	FALSE	FALSE	FALSE	ON	5	155064079	KIF4B	0.512503	0.0414955	OS	TRUE	reported	GCST90274796	5	154443639	0.0131	1.98E-06	11793	IL-10RA	TRUE	reported	0.00198959	22.6129	0.4109	11,793 European ancestry individuals	2	TRUE	NA
rs3135932	A	G	A	G	-0.0844	0.012036	0.8171	0.797768	FALSE	FALSE	FALSE	ON	11	117993348	IL10RA	0.813875	0.0511233	OS	TRUE	reported	GCST90274796	11	117864063	0.0168	5.07E-07	11793	IL-10RA	TRUE	reported	0.00221971	25.2342	0.1829	11,793 European ancestry individuals	2	TRUE	NA
rs41272625	T	G	T	G	0.082	-0.00211897	0.1526	0.101778	FALSE	FALSE	FALSE	ON	3	158822502	MFSD1	0.975094	0.0678723	OS	TRUE	reported	GCST90274796	3	158540291	0.0179	4.63E-06	11784	IL-10RA	TRUE	reported	0.00184635	20.9819	0.1526	11,793 European ancestry individuals	2	TRUE	NA
rs6670799	A	G	A	G	-0.1247	-0.0547894	0.0839	0.0963122	FALSE	FALSE	FALSE	ON	1	56100680	PLPP3	0.432197	0.0697565	OS	TRUE	reported	GCST90274796	1	56566352	0.0252	7.48E-07	11345	IL-10RA	TRUE	reported	0.00215373	24.4825	0.0839	11,793 European ancestry individuals	2	TRUE	NA
rs74719858	A	G	A	G	0.3915	0.110508	0.9853	0.963207	FALSE	FALSE	FALSE	ON	14	65940970	FUT8	0.31062	0.10899	OS	TRUE	reported	GCST90274796	14	66407688	0.0823	1.97E-06	10858	IL-10RA	TRUE	reported	0.00199065	22.6249	0.0147	11,793 European ancestry individuals	2	TRUE	NA
rs80137559	T	C	T	C	0.2347	0.00746787	0.9822	0.975527	FALSE	FALSE	FALSE	ON	10	18046174	SLC39A12	0.954966	0.132242	OS	TRUE	reported	GCST90274796	10	18335103	0.0511	4.37E-06	11791	IL-10RA	TRUE	reported	0.00185598	21.0915	0.0178	11,793 European ancestry individuals	2	TRUE	NA
rs10101219	C	G	C	G	-0.4015	0.00704876	0.9895	0.986031	FALSE	TRUE	FALSE	ON	8	98906440	STK3	0.968154	0.176556	OS	TRUE	reported	GCST90274841	8	99918668	0.0847	2.13E-06	9540	TNFRSF9	TRUE	reported	0.00190336	22.4662	0.0105	11,784 European ancestry individuals	2	TRUE	NA
rs10178845	A	G	A	G	-0.0682	-0.0189832	0.3043	0.345883	FALSE	FALSE	FALSE	ON	2	8303673	ID2	0.660873	0.0432705	OS	TRUE	reported	GCST90274841	2	8443803	0.0144	2.18E-06	11765	TNFRSF9	TRUE	reported	0.00190004	22.4269	0.3043	11,784 European ancestry individuals	2	TRUE	NA
rs10744409	A	G	A	G	0.064	0.0275285	0.4447	0.411701	FALSE	FALSE	FALSE	ON	12	129298893	TMEM132D	0.50832	0.0416181	OS	TRUE	reported	GCST90274841	12	129783438	0.0131	1.03E-06	11764	TNFRSF9	TRUE	reported	0.00202154	23.864	0.4447	11,784 European ancestry individuals	2	TRUE	NA
rs11202989	T	C	T	C	-0.0995	0.0682688	0.1219	0.185709	FALSE	FALSE	FALSE	ON	10	89121169	CH25H	0.195232	0.0527068	OS	TRUE	reported	GCST90274841	10	90880926	0.0212	2.69E-06	11336	TNFRSF9	TRUE	reported	0.00186598	22.0242	0.1219	11,784 European ancestry individuals	2	TRUE	NA
rs118083884	A	G	A	G	0.3284	-0.117817	0.019	0.00766365	FALSE	FALSE	FALSE	ON	17	16619608	ZNF624	0.627763	0.242984	OS	TRUE	reported	GCST90274841	17	16522922	0.0668	8.83E-07	9785	TNFRSF9	TRUE	reported	0.00204695	24.1646	0.019	11,784 European ancestry individuals	2	TRUE	NA
rs12227836	A	G	A	G	-0.0669	-0.0223044	0.3517	0.395739	FALSE	FALSE	FALSE	ON	12	66822207	GRIP1	0.595143	0.041973	OS	TRUE	reported	GCST90274841	12	67215987	0.014	1.77E-06	11336	TNFRSF9	TRUE	reported	0.00193419	22.8309	0.3517	11,784 European ancestry individuals	2	TRUE	NA
rs12874404	A	G	A	G	-0.1402	0.119973	0.9406	0.964359	FALSE	FALSE	FALSE	ON	13	108341146	RP11-153I24.5	0.288524	0.113036	OS	TRUE	reported	GCST90274841	13	108993494	0.0296	2.17E-06	11336	TNFRSF9	TRUE	reported	0.00190034	22.4305	0.0594	11,784 European ancestry individuals	2	TRUE	NA
rs140214797	T	G	T	G	0.2317	0.158012	0.9796	0.985429	FALSE	FALSE	FALSE	ON	4	28153463	STIM2	0.366907	0.175125	OS	TRUE	reported	GCST90274841	4	28155085	0.0504	4.28E-06	11769	TNFRSF9	TRUE	reported	0.00179043	21.1309	0.0204	11,784 European ancestry individuals	2	TRUE	NA
rs143274881	A	T	A	T	-0.3325	0.0416716	0.9767	0.977309	FALSE	TRUE	FALSE	ON	13	58180487	PCDH17	0.762695	0.138011	OS	TRUE	reported	GCST90274841	13	58754621	0.0719	3.76E-06	9353	TNFRSF9	TRUE	reported	0.00181168	21.3822	0.0233	11,784 European ancestry individuals	2	TRUE	NA
rs146380867	A	G	A	G	0.3742	-0.430995	0.0105	0.00354786	FALSE	FALSE	FALSE	ON	8	49276126	C8orf22	0.209471	0.343416	OS	TRUE	reported	GCST90274841	8	50188685	0.0814	4.29E-06	10849	TNFRSF9	TRUE	reported	0.00179029	21.1293	0.0105	11,784 European ancestry individuals	2	TRUE	NA
rs150949259	A	G	A	G	0.375	-0.241297	0.0104	0.0138924	FALSE	FALSE	FALSE	ON	3	178150971	KCNMB2	0.163485	0.173166	OS	TRUE	reported	GCST90274841	3	177868759	0.0809	3.56E-06	8674	TNFRSF9	TRUE	reported	0.0018202	21.4828	0.0104	11,784 European ancestry individuals	2	TRUE	NA
rs1776354	A	G	A	G	-0.1301	-0.0232869	0.5203	0.546772	FALSE	FALSE	FALSE	ON	1	7912141	TNFRSF9	0.572159	0.0412249	OS	TRUE	reported	GCST90274841	1	7972201	0.013	1.41E-23	11783	TNFRSF9	TRUE	reported	0.00842823	100.137	0.4797	11,784 European ancestry individuals	2	TRUE	NA
rs1846520	A	G	A	G	-0.1626	-0.0343262	0.9533	0.934952	FALSE	FALSE	FALSE	ON	8	117320825	SLC30A8	0.677448	0.0825249	OS	TRUE	reported	GCST90274841	8	118333064	0.0313	2.05E-07	11782	TNFRSF9	TRUE	reported	0.00228509	26.9823	0.0467	11,784 European ancestry individuals	2	TRUE	NA
rs192538756	A	T	A	T	0.1189	-0.0737432	0.8742	0.857409	FALSE	TRUE	FALSE	ON	20	2648748	NOP56	0.217622	0.0598139	OS	TRUE	reported	GCST90274841	20	2629394	0.0242	8.96E-07	9453	TNFRSF9	TRUE	reported	0.0020445	24.1357	0.1258	11,784 European ancestry individuals	2	TRUE	NA
rs2579649	A	C	A	C	-0.0968	-0.00876982	0.1322	0.154156	FALSE	FALSE	FALSE	ON	2	119469205	SCTR	0.876984	0.056655	OS	TRUE	reported	GCST90274841	2	120226781	0.0199	1.15E-06	11336	TNFRSF9	TRUE	reported	0.00200409	23.6576	0.1322	11,784 European ancestry individuals	2	TRUE	NA
rs2854008	A	G	A	G	0.0926	0.073674	0.2629	0.169267	FALSE	FALSE	FALSE	ON	6	31344761	HLA-B	0.179018	0.0548257	OS	TRUE	reported	GCST90274841	6	31312538	0.0149	5.14E-10	11784	TNFRSF9	TRUE	reported	0.00326717	38.6167	0.2629	11,784 European ancestry individuals	2	TRUE	NA
rs3184504	T	C	T	C	0.0681	-0.0189669	0.476	0.408332	FALSE	FALSE	FALSE	ON	12	111446804	SH2B3	0.648316	0.0415847	OS	TRUE	reported	GCST90274841	12	111884608	0.013	1.62E-07	11784	TNFRSF9	TRUE	reported	0.00232349	27.4368	0.476	11,784 European ancestry individuals	2	TRUE	NA
rs4976685	A	G	A	G	-0.0693	0.0627726	0.6695	0.669642	FALSE	FALSE	FALSE	ON	5	177339176	LMAN2	0.14881	0.043479	OS	TRUE	reported	GCST90274841	5	176766177	0.0139	6.18E-07	11763	TNFRSF9	TRUE	reported	0.00210507	24.8521	0.3305	11,784 European ancestry individuals	2	TRUE	NA
rs57700441	C	G	C	G	-0.1155	0.0376842	0.901	0.840771	FALSE	TRUE	FALSE	ON	14	63246640	RHOJ	0.499991	0.0558695	OS	TRUE	reported	GCST90274841	14	63713358	0.0228	4.07E-07	11773	TNFRSF9	TRUE	reported	0.00217317	25.6579	0.099	11,784 European ancestry individuals	2	TRUE	NA
rs72850206	A	T	A	T	-0.1438	-0.143328	0.0736	0.0338499	FALSE	TRUE	FALSE	ON	11	2610944	KCNQ1	0.209071	0.114104	OS	TRUE	reported	GCST90274841	11	2632174	0.0281	3.10E-07	11336	TNFRSF9	TRUE	reported	0.00221761	26.1837	0.0736	11,784 European ancestry individuals	2	TRUE	NA
rs72964492	A	C	A	C	0.3111	-0.985353	0.9869	0.997012	FALSE	FALSE	FALSE	ON	4	152730077	TIGD4	0.0104073	0.384604	OS	TRUE	reported	GCST90274841	4	153651229	0.065	1.70E-06	9983	TNFRSF9	TRUE	reported	0.00194032	22.9034	0.0131	11,784 European ancestry individuals	2	TRUE	NA
rs75246422	T	C	T	C	-0.0982	0.0972377	0.1231	0.135958	FALSE	FALSE	FALSE	ON	5	174752757	MSX2	0.105094	0.0599994	OS	TRUE	reported	GCST90274841	5	174179760	0.0203	1.32E-06	11784	TNFRSF9	TRUE	reported	0.00198204	23.3968	0.1231	11,784 European ancestry individuals	2	TRUE	NA
rs76428106	T	C	T	C	-0.2714	0.209484	0.9828	0.987217	FALSE	FALSE	FALSE	ON	13	28029870	FLT3	0.270446	0.190089	OS	TRUE	reported	GCST90274841	13	28604007	0.0593	4.72E-06	10849	TNFRSF9	TRUE	reported	0.00177453	20.9429	0.0172	11,784 European ancestry individuals	2	TRUE	NA
rs7737635	A	G	A	G	0.0924	-0.03275	0.1947	0.138793	FALSE	FALSE	FALSE	ON	5	124994035	ZNF608	0.587209	0.060326	OS	TRUE	reported	GCST90274841	5	124329728	0.0201	4.29E-06	9453	TNFRSF9	TRUE	reported	0.00179027	21.129	0.1947	11,784 European ancestry individuals	2	TRUE	NA
rs7858310	A	G	A	G	0.0707	0.0914098	0.7165	0.691122	FALSE	FALSE	FALSE	ON	9	85102322	NTRK2	0.0387963	0.0442374	OS	TRUE	reported	GCST90274841	9	87717237	0.0152	3.30E-06	11336	TNFRSF9	TRUE	reported	0.00183273	21.6311	0.2835	11,784 European ancestry individuals	2	TRUE	NA
rs8005108	C	G	C	G	0.0889	0.069379	0.2828	0.26468	FALSE	TRUE	FALSE	ON	14	20241834	OR11H4	0.142807	0.0473442	OS	TRUE	reported	GCST90274841	14	20709993	0.0182	1.04E-06	9453	TNFRSF9	TRUE	reported	0.00202081	23.8554	0.2828	11,784 European ancestry individuals	2	TRUE	NA
rs9669611	T	C	T	C	0.0703	-0.0809448	0.2853	0.256081	FALSE	FALSE	FALSE	ON	12	6394620	LTBR	0.0834296	0.0467585	OS	TRUE	reported	GCST90274841	12	6503786	0.015	2.78E-06	11783	TNFRSF9	TRUE	reported	0.00186064	21.9611	0.2853	11,784 European ancestry individuals	2	TRUE	NA
rs1013434	T	C	T	C	-0.0732	-0.0584243	0.2201	0.234187	FALSE	FALSE	FALSE	ON	21	39112084	PSMG1	0.226856	0.0483446	OS	TRUE	reported	GCST90274812	21	40484010	0.0158	3.61E-06	11783	IL-33	TRUE	reported	0.00255326	21.4587	0.2201	11,793 European ancestry individuals	2	TRUE	NA
rs10415966	A	C	A	C	-0.1184	-0.0208923	0.1177	0.0781489	FALSE	FALSE	FALSE	ON	19	14188927	ADGRL1	0.785331	0.0767038	OS	TRUE	reported	GCST90274812	19	14299739	0.0233	3.74E-07	10281	IL-33	TRUE	reported	0.0030701	25.8159	0.1177	11,793 European ancestry individuals	2	TRUE	NA
rs112495884	A	G	A	G	0.3432	0.067945	0.0112	0.0188263	FALSE	FALSE	FALSE	ON	18	75647160	SMIM21	0.654329	0.151746	OS	TRUE	reported	GCST90274812	18	73359115	0.0748	4.47E-06	10858	IL-33	TRUE	reported	0.00250438	21.0469	0.0112	11,793 European ancestry individuals	2	TRUE	NA
rs13336496	A	C	A	C	0.0936	0.104944	0.8755	0.91597	FALSE	FALSE	FALSE	ON	16	79457679	MAF	0.154024	0.073621	OS	TRUE	reported	GCST90274812	16	79491576	0.0203	4.01E-06	11780	IL-33	TRUE	reported	0.00252905	21.2548	0.1245	11,793 European ancestry individuals	2	TRUE	NA
rs17149396	C	G	C	G	0.1833	0.147864	0.0307	0.0101675	FALSE	TRUE	FALSE	ON	7	24383826	NPY	0.467888	0.203692	OS	TRUE	reported	GCST90274812	7	24423445	0.04	4.59E-06	11789	IL-33	TRUE	reported	0.00249813	20.9943	0.0307	11,793 European ancestry individuals	2	TRUE	NA
rs62556318	C	G	C	G	0.1308	-0.0379343	0.9172	0.845584	FALSE	TRUE	FALSE	ON	9	21663052	MTAP	0.515203	0.0582925	OS	TRUE	reported	GCST90274812	9	21663051	0.0277	2.34E-06	11345	IL-33	TRUE	reported	0.00265216	22.2922	0.0828	11,793 European ancestry individuals	2	TRUE	NA
rs66755903	A	G	A	G	-0.0752	0.0150559	0.2321	0.239011	FALSE	FALSE	FALSE	ON	8	86983693	CNBD1	0.755395	0.0483283	OS	TRUE	reported	GCST90274812	8	87995921	0.0162	3.45E-06	11345	IL-33	TRUE	reported	0.00256323	21.5428	0.2321	11,793 European ancestry individuals	2	TRUE	NA
rs7742625	C	G	C	G	0.0691	0.0217359	0.6997	0.666102	FALSE	TRUE	FALSE	ON	6	38752074	DNAH8	0.62055	0.0439046	OS	TRUE	reported	GCST90274812	6	38719850	0.0148	3.03E-06	11345	IL-33	TRUE	reported	0.002593	21.7936	0.3003	11,793 European ancestry individuals	2	TRUE	NA
rs77792454	T	C	T	C	-0.1166	0.0157026	0.1064	0.111726	FALSE	FALSE	FALSE	ON	6	156551127	ARID1B	0.809382	0.0650959	OS	TRUE	reported	GCST90274812	6	156872261	0.0255	4.82E-06	8817	IL-33	TRUE	reported	0.00248732	20.9032	0.1064	11,793 European ancestry individuals	2	TRUE	NA
rs78455659	A	G	A	G	0.1259	-0.0111154	0.9273	0.883029	FALSE	FALSE	FALSE	ON	12	96046036	LTA4H	0.864117	0.0649505	OS	TRUE	reported	GCST90274812	12	96439814	0.0273	3.99E-06	11345	IL-33	TRUE	reported	0.00253001	21.2629	0.0727	11,793 European ancestry individuals	2	TRUE	NA
rs8042883	T	C	T	C	-0.0681	-0.0192604	0.5496	0.556418	FALSE	FALSE	FALSE	ON	15	66677933	SMAD6	0.640935	0.0412965	OS	TRUE	reported	GCST90274812	15	66970271	0.0135	4.55E-07	11345	IL-33	TRUE	reported	0.00302557	25.4404	0.4504	11,793 European ancestry individuals	2	TRUE	NA
rs10140592	A	G	A	G	0.2704	0.0239194	0.0209	0.0262808	FALSE	FALSE	FALSE	ON	14	69984756	SMOC1	0.851557	0.12782	OS	TRUE	reported	GCST90274824	14	70451473	0.0553	1.01E-06	13753	MCP-4	TRUE	reported	0.0016202	23.9058	0.0209	14,736 European ancestry individuals	2	TRUE	NA
rs115511138	A	G	A	G	0.1956	0.239999	0.9694	0.991226	FALSE	FALSE	FALSE	ON	4	114645835	UGT8	0.283599	0.223824	OS	TRUE	reported	GCST90274824	4	115566991	0.042	3.21E-06	13944	MCP-4	TRUE	reported	0.00146997	21.686	0.0306	14,736 European ancestry individuals	2	TRUE	NA
rs12075	A	G	A	G	0.189	-0.0391788	0.5553	0.532953	FALSE	FALSE	FALSE	ON	1	159205564	ACKR1	0.34058	0.0411102	OS	TRUE	reported	GCST90274824	1	159175354	0.0114	9.89E-62	14733	MCP-4	TRUE	reported	0.0183145	274.824	0.4447	14,736 European ancestry individuals	2	TRUE	NA
rs144118870	A	G	A	G	0.1749	-0.193515	0.963	0.960092	FALSE	FALSE	FALSE	ON	6	31247030	HLA-C	0.061097	0.103329	OS	TRUE	reported	GCST90274824	6	31214807	0.0368	2.01E-06	14735	MCP-4	TRUE	reported	0.00153083	22.5853	0.037	14,736 European ancestry individuals	2	TRUE	NA
rs2497351	T	C	T	C	0.0668	0.00383211	0.2018	0.195224	FALSE	FALSE	FALSE	ON	10	92760589	HHEX	0.9407	0.051514	OS	TRUE	reported	GCST90274824	10	94520346	0.0145	4.09E-06	14736	MCP-4	TRUE	reported	0.00143847	21.2206	0.2018	14,736 European ancestry individuals	2	TRUE	NA
rs2631360	A	G	A	G	0.0609	-0.00480198	0.5448	0.654878	FALSE	FALSE	FALSE	ON	5	132371737	SLC22A5	0.911202	0.0430585	OS	TRUE	reported	GCST90274824	5	131707429	0.0131	3.34E-06	11782	MCP-4	TRUE	reported	0.00146475	21.6089	0.4552	14,736 European ancestry individuals	2	TRUE	NA
rs2721961	T	G	T	G	-0.1201	0.124492	0.7293	0.691345	FALSE	FALSE	FALSE	ON	8	115645684	TRPS1	0.00535797	0.0447061	OS	TRUE	reported	GCST90274824	8	116657911	0.0133	1.72E-19	14288	MCP-4	TRUE	reported	0.0055042	81.5312	0.2707	14,736 European ancestry individuals	2	TRUE	NA
rs3136676	A	G	A	G	0.3903	-0.0960725	0.9384	0.94529	FALSE	FALSE	FALSE	ON	17	34356270	CCL13	0.285737	0.089996	OS	TRUE	reported	GCST90274824	17	32683289	0.0251	1.60E-54	14728	MCP-4	TRUE	reported	0.0161469	241.763	0.0616	14,736 European ancestry individuals	2	TRUE	NA
rs3917900	A	G	A	G	0.1557	-0.0404348	0.6401	0.664088	FALSE	FALSE	FALSE	ON	17	34260295	CCL2	0.350277	0.0432897	OS	TRUE	reported	GCST90274824	17	32587314	0.012	1.70E-38	14730	MCP-4	TRUE	reported	0.0112977	168.328	0.3599	14,736 European ancestry individuals	2	TRUE	NA
rs55842014	A	G	A	G	-0.0638	-0.00152767	0.3598	0.293112	FALSE	FALSE	FALSE	ON	3	46247622	CCR3	0.97311	0.0453213	OS	TRUE	reported	GCST90274824	3	46289113	0.0131	1.11E-06	12404	MCP-4	TRUE	reported	0.00160734	23.7159	0.3598	14,736 European ancestry individuals	2	TRUE	NA
rs62201455	A	C	A	C	-0.2136	0.0643081	0.9807	0.949155	FALSE	FALSE	FALSE	ON	20	12708815	SPTLC3	0.489571	0.0930665	OS	TRUE	reported	GCST90274824	20	12689462	0.0451	2.18E-06	14722	MCP-4	TRUE	reported	0.00152019	22.428	0.0193	14,736 European ancestry individuals	2	TRUE	NA
rs62336911	T	C	T	C	0.1569	0.139716	0.0417	0.0357037	FALSE	FALSE	FALSE	ON	4	175512557	GPM6A	0.219081	0.113685	OS	TRUE	reported	GCST90274824	4	176433708	0.0332	2.29E-06	14288	MCP-4	TRUE	reported	0.00151363	22.3311	0.0417	14,736 European ancestry individuals	2	TRUE	NA
rs72825017	T	G	T	G	-0.1997	-0.0227196	0.0594	0.053675	FALSE	FALSE	FALSE	ON	17	34202691	ASIC2	0.802037	0.0906202	OS	TRUE	reported	GCST90274824	17	32529710	0.0251	1.77E-15	14730	MCP-4	TRUE	reported	0.00427814	63.2921	0.0594	14,736 European ancestry individuals	2	TRUE	NA
rs74794857	T	C	T	C	0.0674	-0.0243231	0.4123	0.376407	FALSE	FALSE	FALSE	ON	5	22143479	CDH12	0.569194	0.0427291	OS	TRUE	reported	GCST90274824	5	22143588	0.0139	1.24E-06	11760	MCP-4	TRUE	reported	0.00159333	23.5088	0.4123	14,736 European ancestry individuals	2	TRUE	NA
rs7612912	T	C	T	C	0.1281	-0.0151334	0.6276	0.655894	FALSE	FALSE	FALSE	ON	3	42869129	ACKR2,CYP8B1,KRBOX1,RP11-136C24.3	0.724666	0.0429648	OS	TRUE	reported	GCST90274824	3	42910621	0.012	1.33E-26	14714	MCP-4	TRUE	reported	0.00767535	113.94	0.3724	14,736 European ancestry individuals	2	TRUE	NA
rs8112014	A	G	A	G	-0.0578	-0.0536276	0.2923	0.247793	FALSE	FALSE	FALSE	ON	19	14662265	ADGRE3	0.257135	0.0473246	OS	TRUE	reported	GCST90274824	19	14773077	0.0126	4.49E-06	14724	MCP-4	TRUE	reported	0.00142628	21.0405	0.2923	14,736 European ancestry individuals	2	TRUE	NA
rs847767	A	G	A	G	0.077	0.0241703	0.8533	0.832714	FALSE	FALSE	FALSE	ON	6	40083849	MOCS1	0.659113	0.0547909	OS	TRUE	reported	GCST90274824	6	40051588	0.0168	4.58E-06	14733	MCP-4	TRUE	reported	0.00142381	21.0041	0.1467	14,736 European ancestry individuals	2	TRUE	NA
rs926646	T	C	T	C	0.1432	-0.00399283	0.9545	0.964077	FALSE	FALSE	FALSE	ON	20	20042682	CRNKL1	0.970959	0.109675	OS	TRUE	reported	GCST90274824	20	20023326	0.0304	2.47E-06	14732	MCP-4	TRUE	reported	0.00150381	22.186	0.0455	14,736 European ancestry individuals	2	TRUE	NA
rs10142466	A	G	A	G	0.057	0.0129503	0.49	0.513243	FALSE	FALSE	FALSE	ON	14	68805067	ZFP36L1	0.751149	0.0408367	OS	TRUE	reported	GCST90274830	14	69271784	0.0109	1.70E-07	14721	OPG	TRUE	reported	0.00185343	27.3425	0.49	14,733 European ancestry individuals	2	TRUE	NA
rs112635299	T	G	T	G	0.2618	-0.0557303	0.0205	0.0200322	FALSE	FALSE	FALSE	ON	14	94371805	SERPINA1	0.704899	0.147156	OS	TRUE	reported	GCST90274830	14	94838142	0.0433	1.48E-09	14733	OPG	TRUE	reported	0.00247613	36.5514	0.0205	14,733 European ancestry individuals	2	TRUE	NA
rs114165349	C	G	C	G	-0.1948	-0.0843366	0.0337	0.0375308	FALSE	TRUE	FALSE	ON	1	26695422	ARID1A	0.435651	0.108185	OS	TRUE	reported	GCST90274830	1	27021913	0.034	1.01E-08	14727	OPG	TRUE	reported	0.00222402	32.8217	0.0337	14,733 European ancestry individuals	2	TRUE	NA
rs1230164	C	G	C	G	-0.0671	-0.0603052	0.7288	0.751555	FALSE	TRUE	FALSE	ON	4	99064872	METAP1	0.204444	0.0475221	OS	TRUE	reported	GCST90274830	4	99986023	0.0129	1.98E-07	14285	OPG	TRUE	reported	0.00183381	27.0525	0.2712	14,733 European ancestry individuals	2	TRUE	NA
rs138408096	A	G	A	G	-0.2007	-0.00614635	0.0206	0.0127716	FALSE	FALSE	FALSE	ON	15	83581896	SH3GL3	0.973432	0.184553	OS	TRUE	reported	GCST90274830	15	84250648	0.0423	2.09E-06	14721	OPG	TRUE	reported	0.00152629	22.5089	0.0206	14,733 European ancestry individuals	2	TRUE	NA
rs138557324	T	C	T	C	-0.2253	-0.255222	0.0196	0.00484018	FALSE	FALSE	FALSE	ON	12	119546325	CCDC60	0.406024	0.30716	OS	TRUE	reported	GCST90274830	12	119984130	0.0473	1.91E-06	14285	OPG	TRUE	reported	0.00153822	22.6851	0.0196	14,733 European ancestry individuals	2	TRUE	NA
rs1437633	A	C	A	C	-0.079	-0.00156246	0.2072	0.151515	FALSE	FALSE	FALSE	ON	11	16250653	SOX6	0.978147	0.0570419	OS	TRUE	reported	GCST90274830	11	16272199	0.0147	7.69E-08	12851	OPG	TRUE	reported	0.00195729	28.8776	0.2072	14,733 European ancestry individuals	2	TRUE	NA
rs17600346	T	C	T	C	-0.1569	0.00568099	0.9631	0.953667	FALSE	FALSE	FALSE	ON	3	172506192	TNFSF10	0.953371	0.0971533	OS	TRUE	reported	GCST90274830	3	172223982	0.0299	1.54E-07	14723	OPG	TRUE	reported	0.00186629	27.5324	0.0369	14,733 European ancestry individuals	2	TRUE	NA
rs2247769	T	C	T	C	-0.1705	0.0202924	0.5577	0.594841	FALSE	FALSE	FALSE	ON	8	119068792	COLEC10	0.626985	0.0417562	OS	TRUE	reported	GCST90274830	8	120081031	0.0114	1.42E-50	14285	OPG	TRUE	reported	0.0149616	223.656	0.4423	14,733 European ancestry individuals	2	TRUE	NA
rs271665	T	C	T	C	-0.0672	-0.0345625	0.748	0.681166	FALSE	FALSE	FALSE	ON	17	49861158	TAC4	0.43143	0.0439308	OS	TRUE	reported	GCST90274830	17	47938521	0.0129	1.90E-07	14710	OPG	TRUE	reported	0.00183927	27.1331	0.252	14,733 European ancestry individuals	2	TRUE	NA
rs28454196	C	G	C	G	-0.2242	-0.19075	0.9758	0.976435	FALSE	TRUE	FALSE	ON	4	32868836	PCDH7	0.152058	0.133177	OS	TRUE	reported	GCST90274830	4	32870458	0.0486	3.97E-06	14285	OPG	TRUE	reported	0.00144297	21.2784	0.0242	14,733 European ancestry individuals	2	TRUE	NA
rs376613127	A	G	A	G	-0.2692	0.233972	0.0133	0.0122946	FALSE	FALSE	FALSE	ON	12	71395251	TSPAN8	0.206174	0.185082	OS	TRUE	reported	GCST90274830	12	71789031	0.0568	2.14E-06	13154	OPG	TRUE	reported	0.00152292	22.4592	0.0133	14,733 European ancestry individuals	2	TRUE	NA
rs61968587	A	G	A	G	-0.2671	-0.0761473	0.9843	0.993841	FALSE	FALSE	FALSE	ON	13	108884834	MYO16	0.776295	0.267982	OS	TRUE	reported	GCST90274830	13	109537182	0.0567	2.47E-06	13798	OPG	TRUE	reported	0.00150457	22.1882	0.0157	14,733 European ancestry individuals	2	TRUE	NA
rs6985207	A	C	A	C	0.0522	-0.06119	0.5556	0.588415	FALSE	FALSE	FALSE	ON	8	8746913	MFHAS1	0.142841	0.0417595	OS	TRUE	reported	GCST90274830	8	8604423	0.0114	4.67E-06	14285	OPG	TRUE	reported	0.00142167	20.9639	0.4444	14,733 European ancestry individuals	2	TRUE	NA
rs704	A	G	A	G	-0.1404	0.0282878	0.4726	0.41914	FALSE	FALSE	FALSE	ON	17	28367840	CTB-96E2.2,SARM1,VTN	0.494861	0.0414414	OS	TRUE	reported	GCST90274830	17	26694861	0.0111	1.14E-36	14733	OPG	TRUE	reported	0.0107469	159.967	0.4726	14,733 European ancestry individuals	2	TRUE	NA
rs74111611	T	C	T	C	-0.1471	0.0566897	0.9603	0.97807	FALSE	FALSE	FALSE	ON	12	85213273	LRRIQ1	0.682293	0.138492	OS	TRUE	reported	GCST90274830	12	85607051	0.0298	7.96E-07	14732	OPG	TRUE	reported	0.00165181	24.3632	0.0397	14,733 European ancestry individuals	2	TRUE	NA
rs77507094	A	G	A	G	0.1965	-0.0244779	0.9791	0.963111	FALSE	FALSE	FALSE	ON	10	53269275	MBL2	0.821827	0.108696	OS	TRUE	reported	GCST90274830	10	55029035	0.0429	4.64E-06	14726	OPG	TRUE	reported	0.00142258	20.9774	0.0209	14,733 European ancestry individuals	2	TRUE	NA
rs9946923	T	C	T	C	0.172	0.0561471	0.9707	0.989177	FALSE	FALSE	FALSE	ON	18	78763646	SALL3	0.775629	0.196993	OS	TRUE	reported	GCST90274830	18	76523646	0.0376	4.77E-06	13230	OPG	TRUE	reported	0.0014189	20.9229	0.0293	14,733 European ancestry individuals	2	TRUE	NA
rs10164255	T	G	T	G	0.0556	-0.024402	0.408	0.449582	FALSE	FALSE	FALSE	ON	18	72865605	NETO1	0.555734	0.0414163	OS	TRUE	reported	GCST90274791	18	70532840	0.0121	4.33E-06	14729	FLT3LG	TRUE	reported	0.00169933	21.111	0.408	14,734 European ancestry individuals	2	TRUE	NA
rs11212636	A	G	A	G	-0.0772	-0.0417286	0.4171	0.395796	FALSE	FALSE	FALSE	ON	11	108441238	C11orf65	0.317742	0.0417658	OS	TRUE	reported	GCST90274791	11	108311965	0.0117	4.16E-11	14723	FLT3LG	TRUE	reported	0.00349768	43.5304	0.4171	14,734 European ancestry individuals	2	TRUE	NA
rs12338549	T	C	T	C	-0.0851	0.0525611	0.1096	0.148209	FALSE	FALSE	FALSE	ON	9	91586405	ROR2	0.361653	0.0576188	OS	TRUE	reported	GCST90274791	9	94348687	0.0186	4.76E-06	14719	FLT3LG	TRUE	reported	0.00168476	20.9297	0.1096	14,734 European ancestry individuals	2	TRUE	NA
rs1379304	T	C	T	C	0.0603	-0.0216112	0.3741	0.382754	FALSE	FALSE	FALSE	ON	5	6289281	MED10	0.607917	0.0421231	OS	TRUE	reported	GCST90274791	5	6289394	0.0127	2.05E-06	14286	FLT3LG	TRUE	reported	0.00181416	22.5402	0.3741	14,734 European ancestry individuals	2	TRUE	NA
rs141117375	T	C	T	C	-0.1519	0.145741	0.0364	0.0159376	FALSE	FALSE	FALSE	ON	11	62526837	AHNAK	0.377416	0.165114	OS	TRUE	reported	GCST90274791	11	62294309	0.0331	4.45E-06	14286	FLT3LG	TRUE	reported	0.00169497	21.0567	0.0364	14,734 European ancestry individuals	2	TRUE	NA
rs144317085	A	T	A	T	0.2206	-0.00294491	0.9647	0.942581	FALSE	TRUE	FALSE	ON	4	104884951	TET2	0.97337	0.0882181	OS	TRUE	reported	GCST90274791	4	105806108	0.0324	9.85E-12	14722	FLT3LG	TRUE	reported	0.0037234	46.3501	0.0353	14,734 European ancestry individuals	2	TRUE	NA
rs17272847	A	G	A	G	0.1179	-0.00921497	0.0907	0.121875	FALSE	FALSE	FALSE	ON	19	49476141	CTD-3148I10.9,FLT3LG	0.883372	0.0628166	OS	TRUE	reported	GCST90274791	19	49979398	0.022	8.36E-08	13222	FLT3LG	TRUE	reported	0.00231002	28.7152	0.0907	14,734 European ancestry individuals	2	TRUE	NA
rs185979634	T	C	T	C	0.1483	-0.0505421	0.9513	0.983283	FALSE	FALSE	FALSE	ON	10	99643566	ENTPD7	0.750006	0.158622	OS	TRUE	reported	GCST90274791	10	101403323	0.0306	1.26E-06	12847	FLT3LG	TRUE	reported	0.00188997	23.4839	0.0487	14,734 European ancestry individuals	2	TRUE	NA
rs1866051	T	C	T	C	-0.0746	-0.0744279	0.4771	0.442772	FALSE	FALSE	FALSE	ON	2	65375015	SPRED2	0.0714463	0.0412886	OS	TRUE	reported	GCST90274791	2	65602149	0.0115	8.76E-11	14732	FLT3LG	TRUE	reported	0.00338103	42.0738	0.4771	14,734 European ancestry individuals	2	TRUE	NA
rs186975	C	G	C	G	0.0554	0.0679876	0.382	0.356536	FALSE	TRUE	FALSE	ON	2	8302606	ID2	0.113352	0.0429404	OS	TRUE	reported	GCST90274791	2	8442736	0.0119	3.23E-06	14703	FLT3LG	TRUE	reported	0.00174424	21.6698	0.382	14,734 European ancestry individuals	2	TRUE	NA
rs192857133	T	C	T	C	0.1812	-0.193815	0.026	0.0172526	FALSE	FALSE	FALSE	ON	9	243950	DOCK8	0.219569	0.157872	OS	TRUE	reported	GCST90274791	9	243950	0.0386	2.68E-06	14727	FLT3LG	TRUE	reported	0.00177341	22.0329	0.026	14,734 European ancestry individuals	2	TRUE	NA
rs218265	T	C	T	C	0.0833	-0.0104427	0.8361	0.83639	FALSE	FALSE	FALSE	ON	4	54542832	KIT	0.851189	0.0556641	OS	TRUE	reported	GCST90274791	4	55408999	0.016	1.93E-07	14731	FLT3LG	TRUE	reported	0.00218042	27.1007	0.1639	14,734 European ancestry individuals	2	TRUE	NA
rs28533776	A	G	A	G	-0.0749	-0.00441588	0.1924	0.164496	FALSE	FALSE	FALSE	ON	7	3875124	SDK1	0.935944	0.0549449	OS	TRUE	reported	GCST90274791	7	3914756	0.0147	3.48E-07	14731	FLT3LG	TRUE	reported	0.00208862	25.9573	0.1924	14,734 European ancestry individuals	2	TRUE	NA
rs55633025	A	G	A	G	0.0725	-0.0703409	0.4738	0.455352	FALSE	FALSE	FALSE	ON	1	159921179	TAGLN2	0.0871646	0.0411217	OS	TRUE	reported	GCST90274791	1	159890969	0.0129	1.91E-08	12404	FLT3LG	TRUE	reported	0.00253998	31.581	0.4738	14,734 European ancestry individuals	2	TRUE	NA
rs57191857	A	G	A	G	-0.1429	-0.196834	0.9571	0.972087	FALSE	FALSE	FALSE	ON	9	10640144	PTPRD	0.11477	0.124807	OS	TRUE	reported	GCST90274791	9	10640144	0.0299	1.76E-06	14734	FLT3LG	TRUE	reported	0.00183807	22.8377	0.0429	14,734 European ancestry individuals	2	TRUE	NA
rs61792394	A	G	A	G	-0.1569	0.0429067	0.9624	0.962138	FALSE	FALSE	FALSE	ON	3	171133263	TNIK	0.694906	0.109398	OS	TRUE	reported	GCST90274791	3	170851052	0.0338	3.45E-06	14286	FLT3LG	TRUE	reported	0.00173419	21.5448	0.0376	14,734 European ancestry individuals	2	TRUE	NA
rs6453962	T	C	T	C	-0.0559	0.0190996	0.4699	0.521848	FALSE	FALSE	FALSE	ON	6	77197638	HTR1B	0.640906	0.0409483	OS	TRUE	reported	GCST90274791	6	77907355	0.0117	1.77E-06	14732	FLT3LG	TRUE	reported	0.00183693	22.8235	0.4699	14,734 European ancestry individuals	2	TRUE	NA
rs6925032	A	C	A	C	0.0676	0.0224473	0.326	0.239316	FALSE	FALSE	FALSE	ON	6	90298308	BACH2	0.639632	0.0479424	OS	TRUE	reported	GCST90274791	6	91008027	0.0128	1.28E-07	14286	FLT3LG	TRUE	reported	0.00224355	27.8871	0.326	14,734 European ancestry individuals	2	TRUE	NA
rs72681653	A	G	A	G	0.1302	0.0538483	0.9447	0.964936	FALSE	FALSE	FALSE	ON	14	50690016	SAV1	0.630692	0.112008	OS	TRUE	reported	GCST90274791	14	51156734	0.0266	9.84E-07	14734	FLT3LG	TRUE	reported	0.00192779	23.9546	0.0553	14,734 European ancestry individuals	2	TRUE	NA
rs73000965	A	T	A	T	0.0588	-0.0557802	0.3111	0.375505	FALSE	TRUE	FALSE	ON	11	114111599	ZBTB16	0.189117	0.0424767	OS	TRUE	reported	GCST90274791	11	113982321	0.0125	2.55E-06	14731	FLT3LG	TRUE	reported	0.00178073	22.124	0.3111	14,734 European ancestry individuals	2	TRUE	NA
rs7624160	T	G	T	G	-0.1061	0.0422549	0.6093	0.614364	FALSE	FALSE	FALSE	ON	3	128663043	RPN1	0.315418	0.0420899	OS	TRUE	reported	GCST90274791	3	128381886	0.0119	4.84E-19	14719	FLT3LG	TRUE	reported	0.00636796	79.4816	0.3907	14,734 European ancestry individuals	2	TRUE	NA
rs7625643	A	G	A	G	0.0611	0.00314065	0.5605	0.540133	FALSE	FALSE	FALSE	ON	3	141431184	ZBTB38	0.939088	0.0410993	OS	TRUE	reported	GCST90274791	3	141150026	0.0129	2.18E-06	12404	FLT3LG	TRUE	reported	0.00180533	22.4302	0.4395	14,734 European ancestry individuals	2	TRUE	NA
rs76428106	T	C	T	C	-1.1019	0.209484	0.9832	0.987217	FALSE	FALSE	FALSE	ON	13	28029870	FLT3	0.270446	0.190089	OS	TRUE	reported	GCST90274791	13	28604007	0.0524	3.59E-98	13799	FLT3LG	TRUE	reported	0.0344229	442.132	0.0168	14,734 European ancestry individuals	2	TRUE	NA
rs7726159	A	C	A	C	-0.1191	0.00926775	0.3326	0.324566	FALSE	FALSE	FALSE	ON	5	1282204	TERT	0.83198	0.0436822	OS	TRUE	reported	GCST90274791	5	1282319	0.0128	1.34E-20	14733	FLT3LG	TRUE	reported	0.0069314	86.5632	0.3326	14,734 European ancestry individuals	2	TRUE	NA
rs78429945	T	G	T	G	0.0884	-0.0472231	0.1818	0.276582	FALSE	FALSE	FALSE	ON	20	31851495	DUSP15	0.300568	0.0456167	OS	TRUE	reported	GCST90274791	20	30439298	0.016	3.29E-08	14286	FLT3LG	TRUE	reported	0.00245491	30.5207	0.1818	14,734 European ancestry individuals	2	TRUE	NA
rs9381118	T	C	T	C	0.0643	-0.00184857	0.2577	0.226203	FALSE	FALSE	FALSE	ON	6	42017698	CCND3	0.969872	0.0489437	OS	TRUE	reported	GCST90274791	6	41985436	0.0136	2.27E-06	14285	FLT3LG	TRUE	reported	0.00179887	22.3498	0.2577	14,734 European ancestry individuals	2	TRUE	NA
rs9554186	A	T	A	T	0.0821	-0.0737163	0.3602	0.405332	FALSE	TRUE	FALSE	ON	13	27881129	PDX1	0.0786249	0.0419147	OS	TRUE	reported	GCST90274791	13	28455266	0.0128	1.42E-10	14286	FLT3LG	TRUE	reported	0.00330572	41.1336	0.3602	14,734 European ancestry individuals	2	TRUE	NA
rs10191831	T	C	T	C	-0.0591	-0.00371287	0.4361	0.552999	FALSE	FALSE	FALSE	ON	2	41637268	C2orf91	0.928196	0.0412019	OS	TRUE	reported	GCST90274785	2	41864408	0.0125	2.27E-06	12403	DNER	TRUE	reported	0.00179906	22.3504	0.4361	14,735 European ancestry individuals	2	TRUE	NA
rs10892466	C	G	C	G	0.0808	0.0464672	0.1236	0.115619	FALSE	TRUE	FALSE	ON	11	119790608	NECTIN1	0.469871	0.0642977	OS	TRUE	reported	GCST90274785	11	119661317	0.0175	3.89E-06	14732	DNER	TRUE	reported	0.00171583	21.3146	0.1236	14,735 European ancestry individuals	2	TRUE	NA
rs1133851	A	G	A	G	-0.0664	0.0610716	0.2533	0.232826	FALSE	FALSE	FALSE	ON	18	3722038	DLGAP1	0.214017	0.0491484	OS	TRUE	reported	GCST90274785	18	3722038	0.0142	2.92E-06	14286	DNER	TRUE	reported	0.00175982	21.862	0.2533	14,735 European ancestry individuals	2	TRUE	NA
rs117343254	C	G	C	G	-0.1281	0.0747952	0.942	0.925013	FALSE	TRUE	FALSE	ON	7	152688584	XRCC2	0.341518	0.0786349	OS	TRUE	reported	GCST90274785	7	152385669	0.0274	2.94E-06	14287	DNER	TRUE	reported	0.00175916	21.8538	0.058	14,735 European ancestry individuals	2	TRUE	NA
rs13107325	T	C	T	C	0.1066	-0.252037	0.0697	0.0141075	FALSE	FALSE	FALSE	ON	4	102267552	SLC39A8	0.14275	0.171965	OS	TRUE	reported	GCST90274785	4	103188709	0.0233	4.76E-06	14732	DNER	TRUE	reported	0.00168478	20.9282	0.0697	14,735 European ancestry individuals	2	TRUE	NA
rs194746	T	C	T	C	0.0528	0.0208726	0.4849	0.5107	FALSE	FALSE	FALSE	ON	14	68816170	ZFP36L1	0.609202	0.0408295	OS	TRUE	reported	GCST90274785	14	69282887	0.0112	2.43E-06	14723	DNER	TRUE	reported	0.00178866	22.2209	0.4849	14,735 European ancestry individuals	2	TRUE	NA
rs207671	A	G	A	G	0.1016	-0.0170999	0.5359	0.576379	FALSE	FALSE	FALSE	ON	2	229391870	DNER	0.680233	0.0414902	OS	TRUE	reported	GCST90274785	2	230256586	0.0117	3.83E-18	14287	DNER	TRUE	reported	0.00604306	75.3955	0.4641	14,735 European ancestry individuals	2	TRUE	NA
rs2837988	A	C	A	C	0.0576	0.00451456	0.3578	0.325883	FALSE	FALSE	FALSE	ON	21	41247617	BACE2	0.91767	0.0436742	OS	TRUE	reported	GCST90274785	21	42619544	0.0118	1.05E-06	14733	DNER	TRUE	reported	0.00191744	23.8238	0.3578	14,735 European ancestry individuals	2	TRUE	NA
rs28689968	T	C	T	C	0.0918	-0.0662123	0.1074	0.164198	FALSE	FALSE	FALSE	ON	17	49169895	B4GALNT2	0.229564	0.0551089	OS	TRUE	reported	GCST90274785	17	47247257	0.0184	6.07E-07	14733	DNER	TRUE	reported	0.00200287	24.8874	0.1074	14,735 European ancestry individuals	2	TRUE	NA
rs35032874	T	G	T	G	0.132	0.0189063	0.7027	0.674754	FALSE	FALSE	FALSE	ON	2	229444644	DNER	0.667575	0.0440216	OS	TRUE	reported	GCST90274785	2	230309360	0.0132	1.52E-23	14287	DNER	TRUE	reported	0.00799808	99.9839	0.2973	14,735 European ancestry individuals	2	TRUE	NA
rs62193248	A	T	A	T	0.213	0.0492605	0.6507	0.716482	FALSE	TRUE	FALSE	ON	2	229732201	DNER	0.279259	0.0455279	OS	TRUE	reported	GCST90274785	2	230596917	0.0123	3.50E-67	14287	DNER	TRUE	reported	0.0236073	299.833	0.3493	14,735 European ancestry individuals	2	TRUE	NA
rs6517655	C	G	C	G	0.0757	0.00398241	0.289	0.281424	FALSE	TRUE	FALSE	ON	21	41164319	BACE2	0.930281	0.0455179	OS	TRUE	reported	GCST90274785	21	42536246	0.0129	4.41E-09	14287	DNER	TRUE	reported	0.00276874	34.4304	0.289	14,735 European ancestry individuals	2	TRUE	NA
rs75685422	T	C	T	C	0.0879	-0.00386358	0.1139	0.0870163	FALSE	FALSE	FALSE	ON	14	95286329	CLMN	0.957981	0.0733303	OS	TRUE	reported	GCST90274785	14	95752666	0.0186	2.29E-06	14287	DNER	TRUE	reported	0.0017974	22.3296	0.1139	14,735 European ancestry individuals	2	TRUE	NA
rs9289590	T	C	T	C	-0.0652	0.00367598	0.7033	0.754713	FALSE	FALSE	FALSE	ON	3	139920275	CLSTN2	0.938363	0.047538	OS	TRUE	reported	GCST90274785	3	139639117	0.0142	4.40E-06	12404	DNER	TRUE	reported	0.00169689	21.0789	0.2967	14,735 European ancestry individuals	2	TRUE	NA
rs9967959	T	G	T	G	0.0718	0.0248468	0.1718	0.160551	FALSE	FALSE	FALSE	ON	21	26729660	ADAMTS1	0.656234	0.0558207	OS	TRUE	reported	GCST90274785	21	28101979	0.0152	2.32E-06	14731	DNER	TRUE	reported	0.00179579	22.3096	0.1718	14,735 European ancestry individuals	2	TRUE	NA
rs10207134	T	C	T	C	-0.0996	0.0648578	0.326	0.23053	FALSE	FALSE	FALSE	ON	2	227797112	CCL20	0.181426	0.0485326	OS	TRUE	reported	GCST90274766	2	228661828	0.0128	7.18E-15	14287	CCL20	TRUE	reported	0.00422008	60.5394	0.326	14,736 European ancestry individuals	2	TRUE	NA
rs10837780	T	C	T	C	0.1191	0.0171007	0.9413	0.944358	FALSE	FALSE	FALSE	ON	11	42121237	LRRC4C	0.847729	0.0890582	OS	TRUE	reported	GCST90274766	11	42142787	0.026	4.63E-06	14288	CCL20	TRUE	reported	0.00146656	20.9805	0.0587	14,736 European ancestry individuals	2	TRUE	NA
rs111674022	T	C	T	C	-0.0953	0.0156879	0.0967	0.090737	FALSE	FALSE	FALSE	ON	1	238442722	MTRNR2L11	0.826675	0.0716444	OS	TRUE	reported	GCST90274766	1	238606022	0.0208	4.61E-06	14288	CCL20	TRUE	reported	0.00146717	20.9893	0.0967	14,736 European ancestry individuals	2	TRUE	NA
rs11242693	T	C	T	C	0.0637	0.00278557	0.3674	0.434164	FALSE	FALSE	FALSE	ON	6	1447955	FOXF2	0.946423	0.0414519	OS	TRUE	reported	GCST90274766	6	1448190	0.0135	2.38E-06	12404	CCL20	TRUE	reported	0.00155594	22.2613	0.3674	14,736 European ancestry individuals	2	TRUE	NA
rs1129474	T	C	T	C	0.0573	-0.0263744	0.5396	0.547609	FALSE	FALSE	FALSE	ON	8	22727205	PEBP4	0.521794	0.0411726	OS	TRUE	reported	GCST90274766	8	22584718	0.012	1.80E-06	14288	CCL20	TRUE	reported	0.00159336	22.7974	0.4604	14,736 European ancestry individuals	2	TRUE	NA
rs11582772	T	C	T	C	0.2585	0.0576216	0.9859	0.995433	FALSE	FALSE	FALSE	ON	1	31794961	SPOCD1	0.852346	0.309584	OS	TRUE	reported	GCST90274766	1	32260562	0.0548	2.39E-06	14243	CCL20	TRUE	reported	0.00155504	22.2484	0.0141	14,736 European ancestry individuals	2	TRUE	NA
rs117753190	C	G	C	G	-0.185	-0.316897	0.9688	0.989338	FALSE	TRUE	FALSE	ON	17	69140184	ABCA6	0.115897	0.201558	OS	TRUE	reported	GCST90274766	17	67136325	0.0359	2.56E-07	14243	CCL20	TRUE	reported	0.00185527	26.5518	0.0312	14,736 European ancestry individuals	2	TRUE	NA
rs117900576	C	G	C	G	-0.2256	-0.251663	0.9694	0.989748	FALSE	TRUE	FALSE	ON	17	74765056	SLC9A3R1	0.216348	0.203562	OS	TRUE	reported	GCST90274766	17	72761195	0.0429	1.45E-07	13224	CCL20	TRUE	reported	0.00193189	27.6505	0.0306	14,736 European ancestry individuals	2	TRUE	NA
rs13049624	A	G	A	G	-0.1315	0.0129478	0.9476	0.928771	FALSE	FALSE	FALSE	ON	21	42584892	SLC37A1	0.871232	0.0798787	OS	TRUE	reported	GCST90274766	21	44005002	0.0276	1.89E-06	14288	CCL20	TRUE	reported	0.00158636	22.6972	0.0524	14,736 European ancestry individuals	2	TRUE	NA
rs151092565	T	C	T	C	-0.1512	-0.175247	0.0376	0.0249541	FALSE	FALSE	FALSE	ON	14	94159206	PPP4R4	0.177497	0.129957	OS	TRUE	reported	GCST90274766	14	94625543	0.0328	4.03E-06	14728	CCL20	TRUE	reported	0.00148515	21.2469	0.0376	14,736 European ancestry individuals	2	TRUE	NA
rs2003431	A	T	A	T	-0.1602	-0.105944	0.0632	0.0480669	FALSE	TRUE	FALSE	ON	14	106326275	IGHV4-28	0.284501	0.0989891	OS	TRUE	reported	GCST90274766	14	106782532	0.0344	3.21E-06	9786	CCL20	TRUE	reported	0.00151568	21.6844	0.0632	14,736 European ancestry individuals	2	TRUE	NA
rs2796032	T	C	T	C	0.0636	0.0198556	0.3159	0.320736	FALSE	FALSE	FALSE	ON	9	112757624	SNX30	0.649757	0.043725	OS	TRUE	reported	GCST90274766	9	115519904	0.0127	5.50E-07	14718	CCL20	TRUE	reported	0.00175228	25.0753	0.3159	14,736 European ancestry individuals	2	TRUE	NA
rs35833676	T	C	T	C	0.0804	-0.0195352	0.1452	0.124084	FALSE	FALSE	FALSE	ON	21	31588943	TIAM1	0.753371	0.0621751	OS	TRUE	reported	GCST90274766	21	32961256	0.0166	1.28E-06	14732	CCL20	TRUE	reported	0.00163924	23.455	0.1452	14,736 European ancestry individuals	2	TRUE	NA
rs41302923	A	G	A	G	0.1939	-0.0295239	0.9774	0.973291	FALSE	FALSE	FALSE	ON	10	126004910	FANK1	0.81677	0.127422	OS	TRUE	reported	GCST90274766	10	127693479	0.0414	2.82E-06	14726	CCL20	TRUE	reported	0.00153302	21.9328	0.0226	14,736 European ancestry individuals	2	TRUE	NA
rs4981022	A	G	A	G	0.0635	0.0474542	0.6933	0.682434	FALSE	FALSE	FALSE	ON	12	103756096	STAB2	0.283869	0.0442807	OS	TRUE	reported	GCST90274766	12	104149874	0.0128	7.02E-07	14721	CCL20	TRUE	reported	0.00171965	24.6075	0.3067	14,736 European ancestry individuals	2	TRUE	NA
rs5769672	T	G	T	G	-0.1184	-0.0544682	0.9406	0.980413	FALSE	FALSE	FALSE	ON	22	49484105	BRD1	0.716727	0.150118	OS	TRUE	reported	GCST90274766	22	49877754	0.0257	4.09E-06	14732	CCL20	TRUE	reported	0.00148338	21.2215	0.0594	14,736 European ancestry individuals	2	TRUE	NA
rs6420556	T	C	T	C	-0.0736	0.0355255	0.1755	0.17883	FALSE	FALSE	FALSE	ON	18	58820374	ZNF532	0.505148	0.0533087	OS	TRUE	reported	GCST90274766	18	56487606	0.0158	3.19E-06	14288	CCL20	TRUE	reported	0.0015165	21.696	0.1755	14,736 European ancestry individuals	2	TRUE	NA
rs6498926	A	T	A	T	0.0616	-0.0494922	0.3426	0.356594	FALSE	TRUE	FALSE	ON	16	63761918	CDH11	0.24725	0.0427743	OS	TRUE	reported	GCST90274766	16	63795822	0.0134	4.29E-06	12844	CCL20	TRUE	reported	0.00147696	21.1296	0.3426	14,736 European ancestry individuals	2	TRUE	NA
rs73072893	A	G	A	G	0.2057	-0.0324743	0.9739	0.965542	FALSE	FALSE	FALSE	ON	12	19504606	AEBP2	0.772755	0.112456	OS	TRUE	reported	GCST90274766	12	19657540	0.0422	1.09E-06	13230	CCL20	TRUE	reported	0.00166028	23.7565	0.0261	14,736 European ancestry individuals	2	TRUE	NA
rs742493	T	C	T	C	0.1459	-0.00455299	0.883	0.90325	FALSE	FALSE	FALSE	ON	6	41030428	UNC5CL	0.947797	0.069539	OS	TRUE	reported	GCST90274766	6	40998167	0.0185	3.11E-15	14735	CCL20	TRUE	reported	0.0043345	62.188	0.117	14,736 European ancestry individuals	2	TRUE	NA
rs9274623	T	G	T	G	-0.076	0.00240669	0.215	0.14171	FALSE	FALSE	FALSE	ON	6	32668221	HLA-DQB1	0.967357	0.0588093	OS	TRUE	reported	GCST90274766	6	32635998	0.0148	2.82E-07	14288	CCL20	TRUE	reported	0.00184231	26.3659	0.215	14,736 European ancestry individuals	2	TRUE	NA
rs10211598	T	C	T	C	-0.0628	-0.0162084	0.6354	0.587481	FALSE	FALSE	FALSE	ON	2	136309031	CXCR4	0.697606	0.0417147	OS	TRUE	reported	GCST90274842	2	137066601	0.0137	4.56E-06	11770	LIGHT	TRUE	reported	0.00178208	21.009	0.3646	11,793 European ancestry individuals	2	TRUE	NA
rs11085155	A	G	A	G	-0.0811	-0.0161172	0.1772	0.217046	FALSE	FALSE	FALSE	ON	19	5968677	RANBP3	0.744854	0.0495254	OS	TRUE	reported	GCST90274842	19	5968688	0.0176	4.07E-06	11774	LIGHT	TRUE	reported	0.00180076	21.2296	0.1772	11,793 European ancestry individuals	2	TRUE	NA
rs11105725	T	C	T	C	-0.0683	0.0346465	0.3338	0.296064	FALSE	FALSE	FALSE	ON	12	90651947	CCER1	0.442284	0.0450926	OS	TRUE	reported	GCST90274842	12	91045724	0.0147	3.38E-06	11345	LIGHT	TRUE	reported	0.00183077	21.584	0.3338	11,793 European ancestry individuals	2	TRUE	NA
rs11569551	A	G	A	G	0.2584	0.0305423	0.0429	0.0556229	FALSE	FALSE	FALSE	ON	19	6682862	C3	0.731845	0.0891294	OS	TRUE	reported	GCST90274842	19	6682873	0.0327	2.74E-15	11793	LIGHT	TRUE	reported	0.00527734	62.4332	0.0429	11,793 European ancestry individuals	2	TRUE	NA
rs115950744	A	G	A	G	-0.2574	0.0562146	0.0213	0.0105914	FALSE	FALSE	FALSE	ON	6	56924099	DST	0.786758	0.2078	OS	TRUE	reported	GCST90274842	6	56788897	0.0506	3.64E-07	11302	LIGHT	TRUE	reported	0.00219374	25.8727	0.0213	11,793 European ancestry individuals	2	TRUE	NA
rs117442125	A	T	A	T	0.1692	0.126128	0.9583	0.950893	FALSE	TRUE	FALSE	ON	7	28857209	CREB5	0.187948	0.0957925	OS	TRUE	reported	GCST90274842	7	28896826	0.0364	3.35E-06	11345	LIGHT	TRUE	reported	0.00183242	21.6035	0.0417	11,793 European ancestry individuals	2	TRUE	NA
rs11950562	A	C	A	C	0.0785	-0.00870807	0.5494	0.659154	FALSE	FALSE	FALSE	ON	5	132316836	SLC22A4	0.840072	0.0431517	OS	TRUE	reported	GCST90274842	5	131652529	0.0132	2.73E-09	11793	LIGHT	TRUE	reported	0.00299579	35.3604	0.4506	11,793 European ancestry individuals	2	TRUE	NA
rs1461044	T	C	T	C	-0.1519	-0.0811271	0.0635	0.0531716	FALSE	FALSE	FALSE	ON	12	74532023	ATXN7L3B	0.371801	0.0908371	OS	TRUE	reported	GCST90274842	12	74925803	0.0316	1.53E-06	11792	LIGHT	TRUE	reported	0.00195935	23.103	0.0635	11,793 European ancestry individuals	2	TRUE	NA
rs147119146	A	C	A	C	-0.2421	-0.100072	0.0299	0.0326783	FALSE	FALSE	FALSE	ON	4	124788624	ANKRD50	0.383761	0.114895	OS	TRUE	reported	GCST90274842	4	125709779	0.0498	1.17E-06	11788	LIGHT	TRUE	reported	0.00200393	23.6296	0.0299	11,793 European ancestry individuals	2	TRUE	NA
rs2738591	T	C	T	C	-0.063	-0.0480779	0.5474	0.509275	FALSE	FALSE	FALSE	ON	16	78647958	WWOX	0.241611	0.0410582	OS	TRUE	reported	GCST90274842	16	78681855	0.0133	2.17E-06	11789	LIGHT	TRUE	reported	0.00190272	22.4339	0.4526	11,793 European ancestry individuals	2	TRUE	NA
rs344560	T	C	T	C	-0.4894	-0.0163327	0.0625	0.057291	FALSE	FALSE	FALSE	ON	19	6665009	TNFSF14	0.853203	0.0882689	OS	TRUE	reported	GCST90274842	19	6665020	0.0273	7.29E-72	11793	LIGHT	TRUE	reported	0.0265783	321.313	0.0625	11,793 European ancestry individuals	2	TRUE	NA
rs34925583	C	G	C	G	-0.0698	0.0317741	0.2595	0.237363	FALSE	TRUE	FALSE	ON	18	14002437	ZNF519	0.509225	0.0481393	OS	TRUE	reported	GCST90274842	18	14002436	0.0152	4.39E-06	11345	LIGHT	TRUE	reported	0.00178842	21.0838	0.2595	11,793 European ancestry individuals	2	TRUE	NA
rs4772260	T	C	T	C	0.0619	-0.0774257	0.5736	0.541441	FALSE	FALSE	FALSE	ON	13	99993469	ZIC2	0.0597998	0.0411342	OS	TRUE	reported	GCST90274842	13	100645723	0.0135	4.54E-06	11790	LIGHT	TRUE	reported	0.00178305	21.0204	0.4264	11,793 European ancestry individuals	2	TRUE	NA
rs59801342	A	G	A	G	0.229	0.0626454	0.024	0.0180141	FALSE	FALSE	FALSE	ON	9	129670182	PRRX2	0.684657	0.154255	OS	TRUE	reported	GCST90274842	9	132432461	0.0497	4.07E-06	10721	LIGHT	TRUE	reported	0.00180053	21.2268	0.024	11,793 European ancestry individuals	2	TRUE	NA
rs74600570	T	C	T	C	-0.2255	-0.0974819	0.0287	0.036113	FALSE	FALSE	FALSE	ON	15	79171636	RASGRF1	0.382723	0.111677	OS	TRUE	reported	GCST90274842	15	79463978	0.0472	1.77E-06	11778	LIGHT	TRUE	reported	0.00193549	22.821	0.0287	11,793 European ancestry individuals	2	TRUE	NA
rs76778362	C	G	C	G	-0.2117	-0.0139666	0.0273	0.00586566	FALSE	TRUE	FALSE	ON	5	39861840	DAB2	0.958679	0.269569	OS	TRUE	reported	GCST90274842	5	39861942	0.043	8.51E-07	11791	LIGHT	TRUE	reported	0.00205511	24.2343	0.0273	11,793 European ancestry individuals	2	TRUE	NA
rs7688836	A	G	A	G	-0.0818	0.0787875	0.2019	0.213069	FALSE	FALSE	FALSE	ON	4	93848535	ATOH1	0.116035	0.0501309	OS	TRUE	reported	GCST90274842	4	94769686	0.0166	8.32E-07	11791	LIGHT	TRUE	reported	0.00205882	24.2782	0.2019	11,793 European ancestry individuals	2	TRUE	NA
rs78336300	A	C	A	C	0.2392	-0.0942481	0.0209	0.00614386	FALSE	FALSE	FALSE	ON	8	27559009	EPHX2	0.723701	0.266601	OS	TRUE	reported	GCST90274842	8	27416526	0.0522	4.60E-06	10917	LIGHT	TRUE	reported	0.00178086	20.9946	0.0209	11,793 European ancestry individuals	2	TRUE	NA
rs79233212	A	G	A	G	-0.2358	-0.140336	0.023	0.0173395	FALSE	FALSE	FALSE	ON	8	98624375	STK3	0.377078	0.158878	OS	TRUE	reported	GCST90274842	8	99636603	0.0506	3.16E-06	11345	LIGHT	TRUE	reported	0.00184166	21.7126	0.023	11,793 European ancestry individuals	2	TRUE	NA
rs79791117	T	C	T	C	-0.2336	0.291882	0.9787	0.989144	FALSE	FALSE	FALSE	ON	10	109386856	XPNPEP1	0.14371	0.19963	OS	TRUE	reported	GCST90274842	10	111146614	0.0511	4.84E-06	10903	LIGHT	TRUE	reported	0.00177238	20.8944	0.0213	11,793 European ancestry individuals	2	TRUE	NA
rs9295562	T	C	T	C	-0.0651	-0.0640311	0.3144	0.294625	FALSE	FALSE	FALSE	ON	6	22713422	HDGFL1	0.154493	0.0449708	OS	TRUE	reported	GCST90274842	6	22713651	0.0141	3.89E-06	11771	LIGHT	TRUE	reported	0.00180785	21.3133	0.3144	11,793 European ancestry individuals	2	TRUE	NA
rs9962377	T	C	T	C	-0.0905	-0.123983	0.1483	0.0901142	FALSE	FALSE	FALSE	ON	18	72438296	CBLN2	0.0824461	0.0713917	OS	TRUE	reported	GCST90274842	18	70105531	0.0186	1.14E-06	11793	LIGHT	TRUE	reported	0.00200735	23.67	0.1483	11,793 European ancestry individuals	2	TRUE	NA
rs10212190	A	T	A	T	0.0727	0.00256597	0.6151	0.602641	FALSE	TRUE	FALSE	ON	3	187013369	ST6GAL1	0.951044	0.0417939	OS	TRUE	reported	GCST90274835	3	186731157	0.0121	1.88E-09	14285	SLAM	TRUE	reported	0.0025207	36.0942	0.3849	14,734 European ancestry individuals	2	TRUE	NA
rs10499604	T	C	T	C	0.058	0.0431785	0.3266	0.313247	FALSE	FALSE	FALSE	ON	7	38586962	AMPH	0.327408	0.044089	OS	TRUE	reported	GCST90274835	7	38626562	0.0125	3.48E-06	14730	SLAM	TRUE	reported	0.00150488	21.5266	0.3266	14,734 European ancestry individuals	2	TRUE	NA
rs111865527	T	C	T	C	0.2712	0.378816	0.9863	0.984792	FALSE	FALSE	FALSE	ON	13	26161910	RNF6	0.024585	0.168523	OS	TRUE	reported	GCST90274835	13	26736047	0.0569	1.88E-06	14244	SLAM	TRUE	reported	0.00158776	22.714	0.0137	14,734 European ancestry individuals	2	TRUE	NA
rs112742549	T	C	T	C	0.2421	0.132831	0.9791	0.991779	FALSE	FALSE	FALSE	ON	13	106987074	FAM155A	0.563995	0.230242	OS	TRUE	reported	GCST90274835	13	107639422	0.0506	1.71E-06	13499	SLAM	TRUE	reported	0.00159997	22.889	0.0209	14,734 European ancestry individuals	2	TRUE	NA
rs12058421	A	C	A	C	-0.1256	0.0286495	0.1616	0.166575	FALSE	FALSE	FALSE	ON	1	160611362	SLAMF1	0.604491	0.055313	OS	TRUE	reported	GCST90274835	1	160581152	0.0159	2.80E-15	14731	SLAM	TRUE	reported	0.00434922	62.3913	0.1616	14,734 European ancestry individuals	2	TRUE	NA
rs13014154	A	G	A	G	-0.0612	0.0784773	0.3695	0.357168	FALSE	FALSE	FALSE	ON	2	62348308	B3GNT2	0.0658825	0.0426687	OS	TRUE	reported	GCST90274835	2	62575443	0.0123	6.50E-07	14285	SLAM	TRUE	reported	0.00173006	24.7532	0.3695	14,734 European ancestry individuals	2	TRUE	NA
rs13147502	A	G	A	G	-0.0609	0.0726009	0.5964	0.538851	FALSE	FALSE	FALSE	ON	4	105222640	TET2	0.0777643	0.0411615	OS	TRUE	reported	GCST90274835	4	106143797	0.0127	1.62E-06	12843	SLAM	TRUE	reported	0.00160712	22.9914	0.4036	14,734 European ancestry individuals	2	TRUE	NA
rs138657007	A	G	A	G	-0.2863	0.141768	0.0181	0.00814555	FALSE	FALSE	FALSE	ON	10	64331575	REEP3	0.533907	0.227905	OS	TRUE	reported	GCST90274835	10	66091335	0.0577	6.98E-07	12790	SLAM	TRUE	reported	0.00172053	24.6167	0.0181	14,734 European ancestry individuals	2	TRUE	NA
rs147616029	T	C	T	C	-0.0644	0.085503	0.3774	0.368924	FALSE	FALSE	FALSE	ON	14	87356582	GALC	0.0436064	0.0423733	OS	TRUE	reported	GCST90274835	14	87822926	0.0128	4.87E-07	12850	SLAM	TRUE	reported	0.0017689	25.3099	0.3774	14,734 European ancestry individuals	2	TRUE	NA
rs149092077	A	G	A	G	-0.3592	-0.160913	0.9888	0.99648	FALSE	FALSE	FALSE	ON	18	61566241	CDH20	0.643739	0.347938	OS	TRUE	reported	GCST90274835	18	59233474	0.073	8.63E-07	11137	SLAM	TRUE	reported	0.00169204	24.2084	0.0112	14,734 European ancestry individuals	2	TRUE	NA
rs1609310	T	G	T	G	-0.0557	0.0236569	0.5136	0.363351	FALSE	FALSE	FALSE	ON	15	55002345	RSL24D1	0.579964	0.0427452	OS	TRUE	reported	GCST90274835	15	55294543	0.012	3.46E-06	14286	SLAM	TRUE	reported	0.00150596	21.5421	0.4864	14,734 European ancestry individuals	2	TRUE	NA
rs17720330	C	G	C	G	-0.1982	0.0945093	0.0213	0.0184151	FALSE	TRUE	FALSE	ON	9	76152581	PCSK5	0.532918	0.151565	OS	TRUE	reported	GCST90274835	9	78767497	0.043	4.04E-06	14727	SLAM	TRUE	reported	0.00148506	21.2427	0.0213	14,734 European ancestry individuals	2	TRUE	NA
rs192245879	A	G	A	G	0.3328	0.0706084	0.989	0.995525	FALSE	FALSE	FALSE	ON	2	216046048	PECR	0.823881	0.317262	OS	TRUE	reported	GCST90274835	2	216910771	0.0655	3.76E-07	13799	SLAM	TRUE	reported	0.00180393	25.8121	0.011	14,734 European ancestry individuals	2	TRUE	NA
rs2623960	T	C	T	C	0.0688	-0.00882302	0.2204	0.242882	FALSE	FALSE	FALSE	ON	6	152572306	SYNE1	0.853155	0.0476676	OS	TRUE	reported	GCST90274835	6	152893441	0.0143	1.50E-06	14286	SLAM	TRUE	reported	0.00161779	23.1443	0.2204	14,734 European ancestry individuals	2	TRUE	NA
rs2790462	T	C	T	C	-0.0747	0.0322599	0.2977	0.227106	FALSE	FALSE	FALSE	ON	10	28584273	WAC	0.507923	0.0487254	OS	TRUE	reported	GCST90274835	10	28873202	0.0126	3.06E-09	14733	SLAM	TRUE	reported	0.00245444	35.143	0.2977	14,734 European ancestry individuals	2	TRUE	NA
rs3184504	T	C	T	C	0.097	-0.0189669	0.4758	0.408332	FALSE	FALSE	FALSE	ON	12	111446804	SH2B3	0.648316	0.0415847	OS	TRUE	reported	GCST90274835	12	111884608	0.013	8.55E-14	11783	SLAM	TRUE	reported	0.00388228	55.6668	0.4758	14,734 European ancestry individuals	2	TRUE	NA
rs35271532	A	G	A	G	-0.1486	0.15683	0.0449	0.0261888	FALSE	FALSE	FALSE	ON	18	74676571	ZNF407	0.224591	0.129141	OS	TRUE	reported	GCST90274835	18	72388527	0.0324	4.51E-06	14286	SLAM	TRUE	reported	0.00147038	21.0323	0.0449	14,734 European ancestry individuals	2	TRUE	NA
rs3745163	A	C	A	C	0.0674	-0.0185624	0.2299	0.242524	FALSE	FALSE	FALSE	ON	19	17226746	OCEL1	0.697774	0.047801	OS	TRUE	reported	GCST90274835	19	17337555	0.0145	3.35E-06	13669	SLAM	TRUE	reported	0.00151024	21.6034	0.2299	14,734 European ancestry individuals	2	TRUE	NA
rs56244095	A	C	A	C	0.1013	-0.00982205	0.2121	0.28209	FALSE	FALSE	FALSE	ON	17	7160580	ASGR1	0.831262	0.0460948	OS	TRUE	reported	GCST90274835	17	7063899	0.0156	8.38E-11	14286	SLAM	TRUE	reported	0.00294313	42.1608	0.2121	14,734 European ancestry individuals	2	TRUE	NA
rs73151926	T	C	T	C	0.1063	-0.0720972	0.0805	0.0517485	FALSE	FALSE	FALSE	ON	22	22096812	IGLV8-61	0.437906	0.0929408	OS	TRUE	reported	GCST90274835	22	22451222	0.0229	3.45E-06	14286	SLAM	TRUE	reported	0.00150612	21.5444	0.0805	14,734 European ancestry individuals	2	TRUE	NA
rs73231041	C	G	C	G	-0.2791	-0.264155	0.0148	0.00584517	FALSE	TRUE	FALSE	ON	13	77707957	SLAIN1	0.344947	0.279696	OS	TRUE	reported	GCST90274835	13	78282092	0.0598	3.05E-06	12735	SLAM	TRUE	reported	0.00152256	21.7799	0.0148	14,734 European ancestry individuals	2	TRUE	NA
rs7745783	T	C	T	C	-0.0589	0.0587759	0.4969	0.505156	FALSE	FALSE	FALSE	ON	6	42494668	TRERF1	0.150605	0.0408904	OS	TRUE	reported	GCST90274835	6	42462406	0.0119	7.44E-07	14286	SLAM	TRUE	reported	0.00171203	24.4949	0.4969	14,734 European ancestry individuals	2	TRUE	NA
rs79348253	A	G	A	G	-0.1585	0.0235685	0.0447	0.0631546	FALSE	FALSE	FALSE	ON	7	135132451	AGBL3,C7orf49	0.782402	0.0853344	OS	TRUE	reported	GCST90274835	7	134817203	0.0295	7.75E-08	14719	SLAM	TRUE	reported	0.00201678	28.8638	0.0447	14,734 European ancestry individuals	2	TRUE	NA
rs10233998	T	G	T	G	0.131	-0.066971	0.0604	0.0407842	FALSE	FALSE	FALSE	ON	7	89431617	ZNF804B	0.518395	0.103699	OS	TRUE	reported	GCST90274805	7	89060931	0.0286	4.64E-06	11785	IL-1A	TRUE	reported	0.00177709	20.9767	0.0604	11,788 European ancestry individuals	2	TRUE	NA
rs115494443	A	G	A	G	0.2658	0.425733	0.0186	0.0098339	FALSE	FALSE	FALSE	ON	1	116241509	MAB21L3	0.0394803	0.206752	OS	TRUE	reported	GCST90274805	1	116784131	0.0565	2.55E-06	10853	IL-1A	TRUE	reported	0.00187443	22.1279	0.0186	11,788 European ancestry individuals	2	TRUE	NA
rs115602471	T	C	T	C	0.2215	-0.138564	0.0311	0.00387229	FALSE	FALSE	FALSE	ON	2	170108340	UBR3	0.679873	0.335801	OS	TRUE	reported	GCST90274805	2	170964850	0.0469	2.33E-06	11340	IL-1A	TRUE	reported	0.00188908	22.3012	0.0311	11,788 European ancestry individuals	2	TRUE	NA
rs117537822	T	C	T	C	0.2176	-0.0226457	0.9755	0.964872	FALSE	FALSE	FALSE	ON	17	33746595	ASIC2	0.839483	0.1118	OS	TRUE	reported	GCST90274805	17	32073614	0.0439	7.17E-07	11788	IL-1A	TRUE	reported	0.00208044	24.5649	0.0245	11,788 European ancestry individuals	2	TRUE	NA
rs11759846	A	G	A	G	-0.3263	0.0696939	0.0799	0.0435478	FALSE	FALSE	FALSE	ON	6	32618445	HLA-DQA1	0.485922	0.100019	OS	TRUE	reported	GCST90274805	6	32586222	0.0266	1.36E-34	11788	IL-1A	TRUE	reported	0.0126076	150.452	0.0799	11,788 European ancestry individuals	2	TRUE	NA
rs11878153	A	G	A	G	0.1116	-0.0232907	0.9015	0.85469	FALSE	FALSE	FALSE	ON	18	308555	COLEC12	0.688551	0.0581071	OS	TRUE	reported	GCST90274805	18	308555	0.0221	4.42E-07	11787	IL-1A	TRUE	reported	0.00215911	25.4959	0.0985	11,788 European ancestry individuals	2	TRUE	NA
rs12047801	T	C	T	C	0.0783	-0.0727431	0.174	0.11463	FALSE	FALSE	FALSE	ON	1	104570782	AMY1C	0.258142	0.0643293	OS	TRUE	reported	GCST90274805	1	105113404	0.0171	4.67E-06	11785	IL-1A	TRUE	reported	0.00177595	20.9632	0.174	11,788 European ancestry individuals	2	TRUE	NA
rs16886503	A	T	A	T	0.2438	0.0724543	0.9824	0.977843	FALSE	TRUE	FALSE	ON	8	88731788	MMP16	0.600795	0.138468	OS	TRUE	reported	GCST90274805	8	89744017	0.0524	3.28E-06	11786	IL-1A	TRUE	reported	0.00183349	21.6437	0.0176	11,788 European ancestry individuals	2	TRUE	NA
rs4767214	T	C	T	C	0.062	0.0117418	0.5326	0.489849	FALSE	FALSE	FALSE	ON	12	114101816	RBM19	0.773808	0.0408555	OS	TRUE	reported	GCST90274805	12	114539621	0.013	1.85E-06	11772	IL-1A	TRUE	reported	0.00192633	22.7417	0.4674	11,788 European ancestry individuals	2	TRUE	NA
rs523604	A	G	A	G	0.0754	-0.0435847	0.5264	0.467	FALSE	FALSE	FALSE	ON	11	118885029	CXCR5	0.291595	0.041327	OS	TRUE	reported	GCST90274805	11	118755738	0.0142	1.10E-07	10290	IL-1A	TRUE	reported	0.0023867	28.1898	0.4736	11,788 European ancestry individuals	2	TRUE	NA
rs7138836	A	T	A	T	-0.0982	-0.0250723	0.1141	0.105156	FALSE	TRUE	FALSE	ON	12	103499823	C12orf42	0.705614	0.0663719	OS	TRUE	reported	GCST90274805	12	103893601	0.0207	2.10E-06	11775	IL-1A	TRUE	reported	0.001906	22.5014	0.1141	11,788 European ancestry individuals	2	TRUE	NA
rs10234370	T	C	T	C	0.0582	-0.0378977	0.6371	0.60713	FALSE	FALSE	FALSE	ON	7	28446549	CREB5	0.368934	0.0421802	OS	TRUE	reported	GCST90274815	7	28486167	0.0127	4.59E-06	14295	IL-6	TRUE	reported	0.00142254	20.9981	0.3629	14,743 European ancestry individuals	2	TRUE	NA
rs10977774	A	C	A	C	-0.3418	-0.0145606	0.9865	0.980875	FALSE	FALSE	FALSE	ON	9	954741	DMRT1	0.922887	0.150422	OS	TRUE	reported	GCST90274815	9	954741	0.0701	1.08E-06	12312	IL-6	TRUE	reported	0.0016101	23.7711	0.0135	14,743 European ancestry individuals	2	TRUE	NA
rs1346147	A	G	A	G	-0.0659	-0.0210556	0.7459	0.773069	FALSE	FALSE	FALSE	ON	8	21403269	GFRA2	0.667317	0.0489855	OS	TRUE	reported	GCST90274815	8	21260780	0.0135	1.05E-06	14295	IL-6	TRUE	reported	0.00161378	23.8256	0.2541	14,743 European ancestry individuals	2	TRUE	NA
rs17486819	T	G	T	G	0.0975	0.00461662	0.9152	0.847637	FALSE	FALSE	FALSE	ON	2	113114229	IL1RN	0.935561	0.0571012	OS	TRUE	reported	GCST90274815	2	113871806	0.0211	3.82E-06	14739	IL-6	TRUE	reported	0.0014463	21.3494	0.0848	14,743 European ancestry individuals	2	TRUE	NA
rs185969953	T	G	T	G	-0.3427	-0.100659	0.0105	0.00412311	FALSE	FALSE	FALSE	ON	13	68368479	PCDH9	0.753132	0.320047	OS	TRUE	reported	GCST90274815	13	68942611	0.0682	5.04E-07	12934	IL-6	TRUE	reported	0.00170986	25.2465	0.0105	14,743 European ancestry individuals	2	TRUE	NA
rs187416244	T	C	T	C	-0.2244	-0.861453	0.0182	0.00292166	FALSE	FALSE	FALSE	ON	7	77163023	CCDC146	0.0236843	0.380801	OS	TRUE	reported	GCST90274815	7	76792340	0.0469	1.71E-06	14726	IL-6	TRUE	reported	0.00155049	22.8898	0.0182	14,743 European ancestry individuals	2	TRUE	NA
rs2228145	A	C	A	C	-0.1684	0.0215952	0.6128	0.700989	FALSE	FALSE	FALSE	ON	1	154454494	IL6R	0.629637	0.0447812	OS	TRUE	reported	GCST90274815	1	154426970	0.0119	1.83E-45	14742	IL-6	TRUE	reported	0.0134021	200.231	0.3872	14,743 European ancestry individuals	2	TRUE	NA
rs248536	T	G	T	G	-0.0671	-0.0324153	0.2276	0.18825	FALSE	FALSE	FALSE	ON	5	141767180	ARAP3	0.534299	0.0521601	OS	TRUE	reported	GCST90274815	5	141146747	0.0143	2.70E-06	14295	IL-6	TRUE	reported	0.00149131	22.0148	0.2276	14,743 European ancestry individuals	2	TRUE	NA
rs10242459	A	G	A	G	0.0729	0.0111296	0.8219	0.844348	FALSE	FALSE	FALSE	ON	7	3871648	SDK1	0.843104	0.0562316	OS	TRUE	reported	GCST90274765	7	3911280	0.0154	2.20E-06	14729	CCL19	TRUE	reported	0.00151908	22.4055	0.1781	14,736 European ancestry individuals	2	TRUE	NA
rs10496135	C	G	C	G	0.1856	0.0542057	0.9689	0.967557	FALSE	TRUE	FALSE	ON	2	66413231	MEIS1	0.642028	0.116605	OS	TRUE	reported	GCST90274765	2	66640363	0.0384	1.34E-06	14288	CCL19	TRUE	reported	0.00158355	23.3579	0.0311	14,736 European ancestry individuals	2	TRUE	NA
rs11574915	A	C	A	C	-0.1464	-0.0150668	0.8639	0.8453	FALSE	FALSE	FALSE	ON	9	34710087	CCL21	0.789654	0.0564805	OS	TRUE	reported	GCST90274765	9	34710084	0.017	7.19E-18	14733	CCL19	TRUE	reported	0.00500991	74.1524	0.1361	14,736 European ancestry individuals	2	TRUE	NA
rs138108512	A	G	A	G	-0.2939	-0.382866	0.0119	0.00579332	FALSE	FALSE	FALSE	ON	14	76388948	ESRRB	0.158146	0.27128	OS	TRUE	reported	GCST90274765	14	76855291	0.0616	1.83E-06	13422	CCL19	TRUE	reported	0.0015431	22.7603	0.0119	14,736 European ancestry individuals	2	TRUE	NA
rs138440733	A	G	A	G	-0.1724	-0.0800942	0.0585	0.0621779	FALSE	FALSE	FALSE	ON	22	17250353	CECR1	0.36137	0.0877496	OS	TRUE	reported	GCST90274765	22	17731243	0.036	1.68E-06	12404	CCL19	TRUE	reported	0.00155461	22.9303	0.0585	14,736 European ancestry individuals	2	TRUE	NA
rs1415763	C	G	C	G	0.0757	8.49E-05	0.1687	0.196486	FALSE	TRUE	FALSE	ON	6	124706630	NKAIN2	0.998689	0.0516333	OS	TRUE	reported	GCST90274765	6	125027776	0.0157	1.42E-06	14731	CCL19	TRUE	reported	0.00157592	23.2452	0.1687	14,736 European ancestry individuals	2	TRUE	NA
rs147708384	T	C	T	C	-0.2707	-0.0824362	0.0151	0.00590037	FALSE	FALSE	FALSE	ON	17	15015108	PMP22	0.763073	0.273467	OS	TRUE	reported	GCST90274765	17	14918425	0.0574	2.40E-06	13801	CCL19	TRUE	reported	0.00150773	22.2379	0.0151	14,736 European ancestry individuals	2	TRUE	NA
rs34791102	A	G	A	G	0.1238	-0.142277	0.0534	0.0277095	FALSE	FALSE	FALSE	ON	9	35612981	CD72	0.257007	0.125521	OS	TRUE	reported	GCST90274765	9	35612978	0.0265	2.99E-06	14735	CCL19	TRUE	reported	0.00147956	21.8218	0.0534	14,736 European ancestry individuals	2	TRUE	NA
rs3792790	A	C	A	C	0.0551	-0.00528239	0.4736	0.454248	FALSE	FALSE	FALSE	ON	5	151062610	TNIP1	0.897829	0.0411389	OS	TRUE	reported	GCST90274765	5	150442171	0.012	4.40E-06	14288	CCL19	TRUE	reported	0.00142938	21.0805	0.4736	14,736 European ancestry individuals	2	TRUE	NA
rs4554017	T	C	T	C	0.0596	0.0810894	0.3904	0.436645	FALSE	FALSE	FALSE	ON	4	144202871	GYPA	0.0494129	0.0412666	OS	TRUE	reported	GCST90274765	4	145124024	0.0122	1.03E-06	14288	CCL19	TRUE	reported	0.00161769	23.8624	0.3904	14,736 European ancestry individuals	2	TRUE	NA
rs4907572	A	G	A	G	-0.0671	-0.00210566	0.2653	0.282487	FALSE	FALSE	FALSE	ON	13	112993007	MCF2L	0.963041	0.045441	OS	TRUE	reported	GCST90274765	13	113647321	0.0137	9.69E-07	14722	CCL19	TRUE	reported	0.00162601	23.9853	0.2653	14,736 European ancestry individuals	2	TRUE	NA
rs62292952	T	G	T	G	0.2346	-0.0875179	0.8822	0.869803	FALSE	FALSE	FALSE	ON	3	132481875	DNAJC13	0.151034	0.0609504	OS	TRUE	reported	GCST90274765	3	132200719	0.0185	7.53E-37	14728	CCL19	TRUE	reported	0.0108	160.788	0.1178	14,736 European ancestry individuals	2	TRUE	NA
rs6486995	A	T	A	T	-0.0697	0.0988687	0.2452	0.244178	FALSE	TRUE	FALSE	ON	12	19661047	AEBP2	0.0374982	0.0475261	OS	TRUE	reported	GCST90274765	12	19813981	0.0135	2.43E-07	14735	CCL19	TRUE	reported	0.00180651	26.6526	0.2452	14,736 European ancestry individuals	2	TRUE	NA
rs6870560	T	C	T	C	0.0863	-0.0968447	0.8559	0.839126	FALSE	FALSE	FALSE	ON	5	174760916	MSX2	0.0833259	0.0559246	OS	TRUE	reported	GCST90274765	5	174187919	0.0169	3.28E-07	14732	CCL19	TRUE	reported	0.00176729	26.0729	0.1441	14,736 European ancestry individuals	2	TRUE	NA
rs73257451	T	C	T	C	-0.3645	0.299376	0.989	0.978414	FALSE	FALSE	FALSE	ON	8	60505571	RAB2A	0.0337684	0.141027	OS	TRUE	reported	GCST90274765	8	61418130	0.0756	1.43E-06	11337	CCL19	TRUE	reported	0.00157577	23.243	0.011	14,736 European ancestry individuals	2	TRUE	NA
rs74764632	A	T	A	T	0.1349	0.0059838	0.9557	0.937607	FALSE	TRUE	FALSE	ON	16	57266675	PLLP	0.943521	0.0844626	OS	TRUE	reported	GCST90274765	16	57300587	0.0294	4.47E-06	14734	CCL19	TRUE	reported	0.00142737	21.0509	0.0443	14,736 European ancestry individuals	2	TRUE	NA
rs7595241	C	G	C	G	0.0615	-0.00424888	0.6941	0.65096	FALSE	TRUE	FALSE	ON	2	7285344	RNF144A	0.921183	0.0429424	OS	TRUE	reported	GCST90274765	2	7425475	0.013	2.24E-06	14288	CCL19	TRUE	reported	0.00151716	22.3771	0.3059	14,736 European ancestry individuals	2	TRUE	NA
rs79086127	T	C	T	C	-0.2096	-0.634614	0.0195	0.00507881	FALSE	FALSE	FALSE	ON	4	122918108	NUDT6	0.0285891	0.289896	OS	TRUE	reported	GCST90274765	4	123839263	0.045	3.20E-06	14247	CCL19	TRUE	reported	0.00147077	21.6919	0.0195	14,736 European ancestry individuals	2	TRUE	NA
rs9469127	C	G	C	G	-0.4884	-0.105997	0.9365	0.903839	FALSE	TRUE	FALSE	ON	6	32476316	HLA-DRA	0.12599	0.0692741	OS	TRUE	reported	GCST90274765	6	32444093	0.0277	1.41E-69	14735	CCL19	TRUE	reported	0.0206703	310.837	0.0635	14,736 European ancestry individuals	2	TRUE	NA
rs1032417	C	G	C	G	-0.0858	0.0226192	0.1545	0.123433	FALSE	TRUE	FALSE	ON	12	62251705	FAM19A2	0.717082	0.0624215	OS	TRUE	reported	GCST90274763	12	62645486	0.0165	1.99E-07	14296	CASP8	TRUE	reported	0.00203936	27.0359	0.1545	14,744 European ancestry individuals	2	TRUE	NA
rs1034059	A	G	A	G	0.0681	-0.00807248	0.6981	0.701793	FALSE	FALSE	FALSE	ON	6	157772666	SNX9	0.860408	0.0459042	OS	TRUE	reported	GCST90274763	6	158193698	0.0145	2.65E-06	14296	CASP8	TRUE	reported	0.00166421	22.0543	0.3019	14,744 European ancestry individuals	2	TRUE	NA
rs111764025	C	G	C	G	0.1095	-0.183353	0.9304	0.947625	FALSE	TRUE	FALSE	ON	8	5700253	CSMD1	0.0467434	0.0922011	OS	TRUE	reported	GCST90274763	8	5557775	0.0238	4.21E-06	14731	CASP8	TRUE	reported	0.00159718	21.1645	0.0696	14,744 European ancestry individuals	2	TRUE	NA
rs11695193	A	T	A	T	-0.0806	0.0416478	0.1582	0.109263	FALSE	TRUE	FALSE	ON	2	230225300	SP110,SP140	0.523619	0.0653015	OS	TRUE	reported	GCST90274763	2	231090015	0.0162	6.51E-07	14743	CASP8	TRUE	reported	0.00186725	24.75	0.1582	14,744 European ancestry individuals	2	TRUE	NA
rs11709039	T	C	T	C	0.0781	0.0977395	0.856	0.880033	FALSE	FALSE	FALSE	ON	3	152614884	MBNL1	0.121936	0.0631923	OS	TRUE	reported	GCST90274763	3	152332673	0.0168	3.34E-06	14743	CASP8	TRUE	reported	0.00163061	21.6082	0.144	14,744 European ancestry individuals	2	TRUE	NA
rs12073499	A	C	A	C	-0.0812	0.0763859	0.8466	0.812074	FALSE	FALSE	FALSE	ON	1	157300725	ETV3	0.14472	0.0523752	OS	TRUE	reported	GCST90274763	1	157270515	0.0167	1.16E-06	14295	CASP8	TRUE	reported	0.00178352	23.6381	0.1534	14,744 European ancestry individuals	2	TRUE	NA
rs137887001	C	G	C	G	0.2318	0.19416	0.9827	0.985793	FALSE	TRUE	FALSE	ON	20	45938222	PCIF1	0.262218	0.173177	OS	TRUE	reported	GCST90274763	20	44566861	0.0486	1.85E-06	14296	CASP8	TRUE	reported	0.00171626	22.7451	0.0173	14,744 European ancestry individuals	2	TRUE	NA
rs148608719	A	G	A	G	0.3474	0.296657	0.0145	0.0346047	FALSE	FALSE	FALSE	ON	5	180912648	BTNL8	0.00475916	0.10509	OS	TRUE	reported	GCST90274763	5	180339648	0.0683	3.65E-07	12745	CASP8	TRUE	reported	0.00195139	25.8674	0.0145	14,744 European ancestry individuals	2	TRUE	NA
rs187405204	T	C	T	C	0.4195	0.180017	0.9851	0.988053	FALSE	FALSE	FALSE	ON	7	62263786	AC079355.1	0.348377	0.191969	OS	TRUE	reported	GCST90274763	7	61833768	0.0912	4.23E-06	6257	CASP8	TRUE	reported	0.00159645	21.1548	0.0149	14,744 European ancestry individuals	2	TRUE	NA
rs34154371	T	C	T	C	-0.2016	0.100076	0.9714	0.985613	FALSE	FALSE	FALSE	ON	1	2406576	PEX10	0.560627	0.171978	OS	TRUE	reported	GCST90274763	1	2338015	0.0422	1.78E-06	13232	CASP8	TRUE	reported	0.0017218	22.8187	0.0286	14,744 European ancestry individuals	2	TRUE	NA
rs56328050	C	G	C	G	-0.1987	-0.046319	0.8696	0.894523	FALSE	TRUE	FALSE	ON	2	201300082	ALS2CR12	0.485709	0.0664406	OS	TRUE	reported	GCST90274763	2	202164805	0.0173	1.56E-30	14743	CASP8	TRUE	reported	0.00987119	131.898	0.1304	14,744 European ancestry individuals	2	TRUE	NA
rs73306603	T	C	T	C	0.2044	-0.18949	0.978	0.993203	FALSE	FALSE	FALSE	ON	10	82267770	NRG3	0.453071	0.25255	OS	TRUE	reported	GCST90274763	10	84027526	0.0412	7.01E-07	14741	CASP8	TRUE	reported	0.00185667	24.6094	0.022	14,744 European ancestry individuals	2	TRUE	NA
rs78449258	A	G	A	G	-0.2001	0.00022062	0.9804	0.992007	FALSE	FALSE	FALSE	ON	9	22742537	DMRTA1	0.999241	0.231862	OS	TRUE	reported	GCST90274763	9	22742536	0.0428	2.94E-06	14744	CASP8	TRUE	reported	0.00164917	21.8545	0.0196	14,744 European ancestry individuals	2	TRUE	NA
rs1034059	A	G	A	G	0.0695	-0.00807248	0.698	0.701793	FALSE	FALSE	FALSE	ON	6	157772666	SNX9	0.860408	0.0459042	OS	TRUE	reported	GCST90274837	6	158193698	0.0145	1.64E-06	14288	STAMBPL1	TRUE	reported	0.00160983	22.9706	0.302	14,736 European ancestry individuals	2	TRUE	NA
rs111581172	A	G	A	G	-0.1722	-0.103665	0.0323	0.0133591	FALSE	FALSE	FALSE	ON	14	103897334	C14orf2	0.562543	0.17902	OS	TRUE	reported	GCST90274837	14	104363671	0.0352	9.98E-07	14736	STAMBPL1	TRUE	reported	0.00167687	23.9287	0.0323	14,736 European ancestry individuals	2	TRUE	NA
rs116198125	T	C	T	C	-0.1484	-0.00621818	0.9619	0.970256	FALSE	FALSE	FALSE	ON	3	14571717	GRIP2	0.959073	0.121172	OS	TRUE	reported	GCST90274837	3	14613224	0.0325	4.97E-06	14727	STAMBPL1	TRUE	reported	0.00146121	20.8468	0.0381	14,736 European ancestry individuals	2	TRUE	NA
rs12152184	A	G	A	G	0.0961	-0.0277033	0.8851	0.885515	FALSE	FALSE	FALSE	ON	22	44606929	PRR5	0.66696	0.0643778	OS	TRUE	reported	GCST90274837	22	45002809	0.0208	3.83E-06	12402	STAMBPL1	TRUE	reported	0.00149595	21.3432	0.1149	14,736 European ancestry individuals	2	TRUE	NA
rs12531843	C	G	C	G	-0.1251	0.048687	0.9177	0.908661	FALSE	TRUE	FALSE	ON	7	14103861	DGKB	0.496656	0.0716238	OS	TRUE	reported	GCST90274837	7	14143486	0.0243	2.63E-07	12404	STAMBPL1	TRUE	reported	0.0018567	26.4997	0.0823	14,736 European ancestry individuals	2	TRUE	NA
rs138897138	A	G	A	G	0.1085	0.0438688	0.9138	0.915017	FALSE	FALSE	FALSE	ON	2	121973851	TSN	0.549366	0.0732722	OS	TRUE	reported	GCST90274837	2	122731427	0.0218	6.46E-07	14288	STAMBPL1	TRUE	reported	0.00173555	24.7677	0.0862	14,736 European ancestry individuals	2	TRUE	NA
rs2280441	A	G	A	G	-0.1571	0.0616961	0.0404	0.023119	FALSE	FALSE	FALSE	ON	15	80948328	CEMIP,MESDC2	0.653779	0.137555	OS	TRUE	reported	GCST90274837	15	81240669	0.0309	3.69E-07	14735	STAMBPL1	TRUE	reported	0.0018109	25.8449	0.0404	14,736 European ancestry individuals	2	TRUE	NA
rs73327656	A	G	A	G	0.235	-0.109624	0.0269	0.00759921	FALSE	FALSE	FALSE	ON	17	62217396	RP11-51L5.7	0.637592	0.232714	OS	TRUE	reported	GCST90274837	17	60294757	0.0512	4.44E-06	13801	STAMBPL1	TRUE	reported	0.00147639	21.0637	0.0269	14,736 European ancestry individuals	2	TRUE	NA
rs75610895	T	C	T	C	-0.1908	0.325724	0.0247	0.00889252	FALSE	FALSE	FALSE	ON	10	6758847	PRKCQ	0.141062	0.221303	OS	TRUE	reported	GCST90274837	10	6800809	0.0394	1.28E-06	14730	STAMBPL1	TRUE	reported	0.00164322	23.4479	0.0247	14,736 European ancestry individuals	2	TRUE	NA
rs1034059	A	G	A	G	0.076	-0.00807248	0.6981	0.701793	FALSE	FALSE	FALSE	ON	6	157772666	SNX9	0.860408	0.0459042	OS	TRUE	reported	GCST90274834	6	158193698	0.0145	1.59E-07	14288	SIRT2	TRUE	reported	0.00191905	27.4682	0.3019	14,736 European ancestry individuals	2	TRUE	NA
rs11115639	A	C	A	C	-0.0841	-0.0399931	0.8864	0.850666	FALSE	FALSE	FALSE	ON	12	83206746	TMTC2	0.488803	0.0577757	OS	TRUE	reported	GCST90274834	12	83600525	0.0184	4.86E-06	14730	SIRT2	TRUE	reported	0.00145999	20.8879	0.1136	14,736 European ancestry individuals	2	TRUE	NA
rs115455827	A	G	A	G	0.1277	0.0901612	0.9506	0.926563	FALSE	FALSE	FALSE	ON	5	79492030	HOMER1	0.251966	0.0787031	OS	TRUE	reported	GCST90274834	5	78787853	0.0277	4.02E-06	14735	SIRT2	TRUE	reported	0.00148527	21.2501	0.0494	14,736 European ancestry individuals	2	TRUE	NA
rs116198125	T	C	T	C	-0.1521	-0.00621818	0.9617	0.970256	FALSE	FALSE	FALSE	ON	3	14571717	GRIP2	0.959073	0.121172	OS	TRUE	reported	GCST90274834	3	14613224	0.0329	3.78E-06	14727	SIRT2	TRUE	reported	0.00149364	21.3701	0.0383	14,736 European ancestry individuals	2	TRUE	NA
rs12152184	A	G	A	G	0.0965	-0.0277033	0.885	0.885515	FALSE	FALSE	FALSE	ON	22	44606929	PRR5	0.66696	0.0643778	OS	TRUE	reported	GCST90274834	22	45002809	0.0208	3.49E-06	12402	SIRT2	TRUE	reported	0.00150419	21.5212	0.115	14,736 European ancestry individuals	2	TRUE	NA
rs12531843	C	G	C	G	-0.1286	0.048687	0.9177	0.908661	FALSE	TRUE	FALSE	ON	7	14103861	DGKB	0.496656	0.0716238	OS	TRUE	reported	GCST90274834	7	14143486	0.0243	1.21E-07	12404	SIRT2	TRUE	reported	0.00195635	28.0033	0.0823	14,736 European ancestry individuals	2	TRUE	NA
rs138897138	A	G	A	G	0.104	0.0438688	0.9138	0.915017	FALSE	FALSE	FALSE	ON	2	121973851	TSN	0.549366	0.0732722	OS	TRUE	reported	GCST90274834	2	122731427	0.0218	1.84E-06	14288	SIRT2	TRUE	reported	0.00159034	22.7558	0.0862	14,736 European ancestry individuals	2	TRUE	NA
rs144373891	T	C	T	C	-0.5739	0.43457	0.0161	0.00900794	FALSE	FALSE	FALSE	ON	19	38889130	SIRT2	0.0497645	0.221495	OS	TRUE	reported	GCST90274834	19	39379770	0.0515	7.69E-29	14736	SIRT2	TRUE	reported	0.00861645	124.164	0.0161	14,736 European ancestry individuals	2	TRUE	NA
rs147383134	T	C	T	C	0.2573	-0.142411	0.9858	0.99361	FALSE	FALSE	FALSE	ON	8	88578298	MMP16	0.586418	0.261768	OS	TRUE	reported	GCST90274834	8	89590527	0.0551	3.02E-06	13801	SIRT2	TRUE	reported	0.00152385	21.803	0.0142	14,736 European ancestry individuals	2	TRUE	NA
rs60459634	A	G	A	G	-0.1063	0.112449	0.0886	0.091821	FALSE	FALSE	FALSE	ON	4	159707985	RAPGEF2	0.11668	0.0716758	OS	TRUE	reported	GCST90274834	4	160629137	0.0229	3.45E-06	14288	SIRT2	TRUE	reported	0.00150581	21.5444	0.0886	14,736 European ancestry individuals	2	TRUE	NA
rs72883370	A	G	A	G	-0.3428	0.231113	0.989	0.98477	FALSE	FALSE	FALSE	ON	6	62703138	KHDRBS2	0.176399	0.170951	OS	TRUE	reported	GCST90274834	6	63413043	0.0737	3.30E-06	12737	SIRT2	TRUE	reported	0.00151188	21.6315	0.011	14,736 European ancestry individuals	2	TRUE	NA
rs7718478	A	T	A	T	0.0639	-0.0369715	0.7496	0.79097	FALSE	TRUE	FALSE	ON	5	178133338	RMND5B	0.465072	0.0506098	OS	TRUE	reported	GCST90274834	5	177560339	0.0138	3.65E-06	14288	SIRT2	TRUE	reported	0.00149838	21.4379	0.2504	14,736 European ancestry individuals	2	TRUE	NA
rs77381020	T	C	T	C	0.0862	-0.0362057	0.8546	0.836109	FALSE	FALSE	FALSE	ON	13	36839328	SMAD9	0.515949	0.0557351	OS	TRUE	reported	GCST90274834	13	37413465	0.0184	2.80E-06	14288	SIRT2	TRUE	reported	0.0015337	21.9441	0.1454	14,736 European ancestry individuals	2	TRUE	NA
rs10403201	A	G	A	G	-0.0597	-0.0468883	0.292	0.246042	FALSE	FALSE	FALSE	ON	19	14653998	ADGRE3	0.323264	0.0474688	OS	TRUE	reported	GCST90274818	19	14764810	0.0125	1.79E-06	14730	LAP(TGF-B1)	TRUE	reported	0.00154626	22.8071	0.292	14,736 European ancestry individuals	2	TRUE	NA
rs10508556	T	C	T	C	0.0523	0.0289075	0.4627	0.437092	FALSE	FALSE	FALSE	ON	10	17996413	SLC39A12	0.482281	0.0411414	OS	TRUE	reported	GCST90274818	10	18285342	0.0114	4.48E-06	14735	LAP(TGF-B1)	TRUE	reported	0.00142692	21.0443	0.4627	14,736 European ancestry individuals	2	TRUE	NA
rs114152855	T	C	T	C	-0.299	0.0672156	0.0112	0.0093043	FALSE	FALSE	FALSE	ON	4	174616489	GLRA3	0.753468	0.214015	OS	TRUE	reported	GCST90274818	4	175537640	0.0613	1.07E-06	14249	LAP(TGF-B1)	TRUE	reported	0.00161268	23.7882	0.0112	14,736 European ancestry individuals	2	TRUE	NA
rs143420877	T	C	T	C	0.1447	0.037131	0.0388	0.0326943	FALSE	FALSE	FALSE	ON	8	50783752	SNTG1	0.746812	0.115011	OS	TRUE	reported	GCST90274818	8	51696312	0.0303	1.79E-06	14729	LAP(TGF-B1)	TRUE	reported	0.00154599	22.803	0.0388	14,736 European ancestry individuals	2	TRUE	NA
rs144834546	T	C	T	C	-0.2662	0.187214	0.0227	0.00358921	FALSE	FALSE	FALSE	ON	12	24656493	BCAT1	0.59124	0.348603	OS	TRUE	reported	GCST90274818	12	24809427	0.0526	4.17E-07	12935	LAP(TGF-B1)	TRUE	reported	0.00173587	25.6086	0.0227	14,736 European ancestry individuals	2	TRUE	NA
rs149458216	A	C	A	C	-0.2301	0.0377321	0.0182	0.015073	FALSE	FALSE	FALSE	ON	16	48868382	N4BP1	0.822703	0.168394	OS	TRUE	reported	GCST90274818	16	48902293	0.0472	1.09E-06	14726	LAP(TGF-B1)	TRUE	reported	0.00161093	23.7624	0.0182	14,736 European ancestry individuals	2	TRUE	NA
rs1800472	A	G	A	G	-0.4623	0.0354609	0.0345	0.0333616	FALSE	FALSE	FALSE	ON	19	41341955	TGFB1	0.754439	0.113369	OS	TRUE	reported	GCST90274818	19	41847860	0.0335	2.55E-43	14736	LAP(TGF-B1)	TRUE	reported	0.0127646	190.414	0.0345	14,736 European ancestry individuals	2	TRUE	NA
rs183319799	T	G	T	G	0.2185	-0.0102146	0.0182	0.0230605	FALSE	FALSE	FALSE	ON	9	84496168	SLC28A3	0.940919	0.137821	OS	TRUE	reported	GCST90274818	9	87111083	0.0461	2.14E-06	14733	LAP(TGF-B1)	TRUE	reported	0.00152288	22.4617	0.0182	14,736 European ancestry individuals	2	TRUE	NA
rs1921885	A	C	A	C	0.1265	0.0410409	0.9391	0.977409	FALSE	FALSE	FALSE	ON	4	84031290	GPAT3	0.767089	0.138566	OS	TRUE	reported	GCST90274818	4	84952443	0.0263	1.51E-06	14288	LAP(TGF-B1)	TRUE	reported	0.00156825	23.1319	0.0609	14,736 European ancestry individuals	2	TRUE	NA
rs2281119	T	C	T	C	-0.0873	0.0227591	0.1204	0.115028	FALSE	FALSE	FALSE	ON	22	44606844	PRR5	0.723151	0.0642459	OS	TRUE	reported	GCST90274818	22	45002724	0.019	4.33E-06	14284	LAP(TGF-B1)	TRUE	reported	0.00143129	21.1087	0.1204	14,736 European ancestry individuals	2	TRUE	NA
rs34536806	T	G	T	G	0.0989	0.0746974	0.9023	0.928527	FALSE	FALSE	FALSE	ON	11	95541323	FAM76B	0.353619	0.0805282	OS	TRUE	reported	GCST90274818	11	95274487	0.021	2.48E-06	14288	LAP(TGF-B1)	TRUE	reported	0.00150358	22.1766	0.0977	14,736 European ancestry individuals	2	TRUE	NA
rs34992551	T	C	T	C	-0.0931	0.0757687	0.1103	0.197881	FALSE	FALSE	FALSE	ON	7	16366945	ISPD	0.145218	0.0520163	OS	TRUE	reported	GCST90274818	7	16406570	0.0199	2.89E-06	14734	LAP(TGF-B1)	TRUE	reported	0.0014838	21.8844	0.1103	14,736 European ancestry individuals	2	TRUE	NA
rs60821320	A	C	A	C	-0.1083	0.116213	0.0779	0.0515156	FALSE	FALSE	FALSE	ON	12	94919106	NDUFA12	0.209767	0.0926582	OS	TRUE	reported	GCST90274818	12	95312882	0.0232	3.04E-06	12852	LAP(TGF-B1)	TRUE	reported	0.00147729	21.7882	0.0779	14,736 European ancestry individuals	2	TRUE	NA
rs7013321	A	G	A	G	-0.0608	0.00923116	0.4469	0.38966	FALSE	FALSE	FALSE	ON	8	105581330	ZFPM2	0.827831	0.0424453	OS	TRUE	reported	GCST90274818	8	106593558	0.0121	5.04E-07	14288	LAP(TGF-B1)	TRUE	reported	0.00171127	25.2451	0.4469	14,736 European ancestry individuals	2	TRUE	NA
rs7247630	T	C	T	C	0.1378	0.000457782	0.0525	0.0702471	FALSE	FALSE	FALSE	ON	19	41475287	ERICH4	0.99544	0.0801045	OS	TRUE	reported	GCST90274818	19	41981195	0.0271	3.68E-07	14729	LAP(TGF-B1)	TRUE	reported	0.00175237	25.8524	0.0525	14,736 European ancestry individuals	2	TRUE	NA
rs73045256	A	G	A	G	-0.1921	-0.0653174	0.9378	0.906451	FALSE	FALSE	FALSE	ON	19	41305167	HNRNPUL1,TGFB1	0.357368	0.070967	OS	TRUE	reported	GCST90274818	19	41811072	0.0276	3.40E-12	14288	LAP(TGF-B1)	TRUE	reported	0.00327821	48.437	0.0622	14,736 European ancestry individuals	2	TRUE	NA
rs7570818	A	G	A	G	-0.0849	0.0377717	0.8857	0.918814	FALSE	FALSE	FALSE	ON	2	106693625	ST6GAL2	0.615303	0.075165	OS	TRUE	reported	GCST90274818	2	107310081	0.0183	3.50E-06	14729	LAP(TGF-B1)	TRUE	reported	0.00145917	21.5206	0.1143	14,736 European ancestry individuals	2	TRUE	NA
rs7656674	A	T	A	T	0.0626	0.0753877	0.5957	0.628688	FALSE	TRUE	FALSE	ON	4	5791325	CRMP1,EVC	0.0757391	0.042449	OS	TRUE	reported	GCST90274818	4	5793052	0.0121	2.30E-07	14288	LAP(TGF-B1)	TRUE	reported	0.00181391	26.762	0.4043	14,736 European ancestry individuals	2	TRUE	NA
rs7820135	T	C	T	C	-0.0747	-0.0259782	0.8321	0.764004	FALSE	FALSE	FALSE	ON	8	67807219	CPA6	0.589965	0.0482071	OS	TRUE	reported	GCST90274818	8	68719454	0.0155	1.44E-06	14730	LAP(TGF-B1)	TRUE	reported	0.00157442	23.223	0.1679	14,736 European ancestry individuals	2	TRUE	NA
rs10403201	A	G	A	G	-0.0584	-0.0468883	0.2923	0.246042	FALSE	FALSE	FALSE	ON	19	14653998	ADGRE3	0.323264	0.0474688	OS	TRUE	reported	GCST90274816	19	14764810	0.0127	4.26E-06	14730	IL-7	TRUE	reported	0.00152983	21.1424	0.2923	14,736 European ancestry individuals	2	TRUE	NA
rs1050152	T	C	T	C	-0.0651	0.0307448	0.4122	0.316628	FALSE	FALSE	FALSE	ON	5	132340627	SLC22A4	0.484613	0.0439901	OS	TRUE	reported	GCST90274816	5	131676320	0.0133	9.84E-07	11785	IL-7	TRUE	reported	0.00173299	23.955	0.4122	14,736 European ancestry individuals	2	TRUE	NA
rs11742240	T	G	T	G	-0.0647	-0.153289	0.2796	0.330774	FALSE	FALSE	FALSE	ON	5	35881274	IL7R	0.000466294	0.0438043	OS	TRUE	reported	GCST90274816	5	35881376	0.0131	7.86E-07	14736	IL-7	TRUE	reported	0.00176436	24.3895	0.2796	14,736 European ancestry individuals	2	TRUE	NA
rs12321566	A	G	A	G	0.0698	-0.0561999	0.237	0.289559	FALSE	FALSE	FALSE	ON	12	97413637	NEDD1	0.214609	0.0452862	OS	TRUE	reported	GCST90274816	12	97807415	0.0139	5.12E-07	14287	IL-7	TRUE	reported	0.0018238	25.2126	0.237	14,736 European ancestry individuals	2	TRUE	NA
rs12699881	A	G	A	G	0.068	0.0638034	0.2517	0.347641	FALSE	FALSE	FALSE	ON	7	2361934	EIF3B	0.13765	0.0429768	OS	TRUE	reported	GCST90274816	7	2401569	0.0138	8.33E-07	14288	IL-7	TRUE	reported	0.00175625	24.2771	0.2517	14,736 European ancestry individuals	2	TRUE	NA
rs144728120	T	C	T	C	0.1495	-0.0563776	0.0436	0.0539715	FALSE	FALSE	FALSE	ON	3	35460912	ARPP21	0.537532	0.0914404	OS	TRUE	reported	GCST90274816	3	35502404	0.0316	2.23E-06	14717	IL-7	TRUE	reported	0.00161918	22.3792	0.0436	14,736 European ancestry individuals	2	TRUE	NA
rs55849454	A	G	A	G	0.0729	-0.0642348	0.7913	0.836056	FALSE	FALSE	FALSE	ON	5	134561544	JADE2	0.244964	0.0552477	OS	TRUE	reported	GCST90274816	5	133897234	0.0159	4.54E-06	12202	IL-7	TRUE	reported	0.00152086	21.0183	0.2087	14,736 European ancestry individuals	2	TRUE	NA
rs7026771	A	G	A	G	0.0691	-0.0335907	0.5682	0.494261	FALSE	FALSE	FALSE	ON	9	130978949	LAMC3	0.419481	0.0416075	OS	TRUE	reported	GCST90274816	9	133854336	0.0148	3.03E-06	12403	IL-7	TRUE	reported	0.00157702	21.7956	0.4318	14,736 European ancestry individuals	2	TRUE	NA
rs74131483	A	G	A	G	0.1372	0.109006	0.9451	0.94997	FALSE	FALSE	FALSE	ON	1	194307086	CDC73	0.2432	0.093405	OS	TRUE	reported	GCST90274816	1	194276216	0.0274	5.52E-07	13240	IL-7	TRUE	reported	0.00181346	25.0694	0.0549	14,736 European ancestry individuals	2	TRUE	NA
rs77336315	A	C	A	C	0.2512	-0.266999	0.9836	0.994261	FALSE	FALSE	FALSE	ON	1	96821962	PTBP2	0.329993	0.274091	OS	TRUE	reported	GCST90274816	1	97287518	0.0531	2.24E-06	13801	IL-7	TRUE	reported	0.00161896	22.3762	0.0164	14,736 European ancestry individuals	2	TRUE	NA
rs79072837	T	C	T	C	-0.136	-0.0469459	0.0497	0.0363614	FALSE	FALSE	FALSE	ON	15	81028915	CFAP161	0.669957	0.110148	OS	TRUE	reported	GCST90274816	15	81321256	0.028	1.19E-06	14715	IL-7	TRUE	reported	0.00170651	23.5884	0.0497	14,736 European ancestry individuals	2	TRUE	NA
rs10403201	A	G	A	G	-0.0601	-0.0468883	0.2925	0.246042	FALSE	FALSE	FALSE	ON	19	14653998	ADGRE3	0.323264	0.0474688	OS	TRUE	reported	GCST90274782	19	14764810	0.0127	2.22E-06	14730	CXCL5	TRUE	reported	0.00151936	22.3915	0.2925	14,736 European ancestry individuals	2	TRUE	NA
rs10821552	A	C	A	C	-0.1132	0.0178996	0.3353	0.387149	FALSE	FALSE	FALSE	ON	9	134074870	BRD3	0.670825	0.0421149	OS	TRUE	reported	GCST90274782	9	136939992	0.0156	3.97E-13	9841	CXCL5	TRUE	reported	0.00356511	52.6483	0.3353	14,736 European ancestry individuals	2	TRUE	NA
rs11734099	A	G	A	G	0.0769	-0.0864735	0.1845	0.185279	FALSE	FALSE	FALSE	ON	4	6889708	KIAA0232	0.100691	0.0526791	OS	TRUE	reported	GCST90274782	4	6891435	0.0153	5.00E-07	14731	CXCL5	TRUE	reported	0.00171359	25.2587	0.1845	14,736 European ancestry individuals	2	TRUE	NA
rs146553494	A	G	A	G	0.1844	-0.256179	0.0265	0.0132512	FALSE	FALSE	FALSE	ON	3	184132422	EIF2B5	0.156183	0.180659	OS	TRUE	reported	GCST90274782	3	183850210	0.0377	1.00E-06	14733	CXCL5	TRUE	reported	0.00162298	23.921	0.0265	14,736 European ancestry individuals	2	TRUE	NA
rs2004100	T	C	T	C	0.0675	0.0133131	0.2492	0.224508	FALSE	FALSE	FALSE	ON	8	143472561	ZC3H3	0.787646	0.0494235	OS	TRUE	reported	GCST90274782	8	144554731	0.0147	4.39E-06	13224	CXCL5	TRUE	reported	0.00143064	21.0821	0.2492	14,736 European ancestry individuals	2	TRUE	NA
rs2647400	C	G	C	G	0.0631	-0.00503177	0.2784	0.352901	FALSE	TRUE	FALSE	ON	6	75642283	SENP6	0.906287	0.0427423	OS	TRUE	reported	GCST90274782	6	76351999	0.013	1.21E-06	14734	CXCL5	TRUE	reported	0.0015983	23.5566	0.2784	14,736 European ancestry individuals	2	TRUE	NA
rs3183927	A	G	A	G	-0.0619	0.0449394	0.6436	0.59161	FALSE	FALSE	FALSE	ON	9	97922475	TRMO	0.281394	0.041719	OS	TRUE	reported	GCST90274782	9	100684757	0.0121	3.13E-07	14725	CXCL5	TRUE	reported	0.00177509	26.1669	0.3564	14,736 European ancestry individuals	2	TRUE	NA
rs425535	T	C	T	C	0.5063	0.0188762	0.1127	0.110625	FALSE	FALSE	FALSE	ON	4	73998280	CXCL5	0.772654	0.0653373	OS	TRUE	reported	GCST90274782	4	74863997	0.0181	3.52E-172	14731	CXCL5	TRUE	reported	0.0504827	782.347	0.1127	14,736 European ancestry individuals	2	TRUE	NA
rs4279906	T	C	T	C	0.2082	-0.098707	0.0209	0.040243	FALSE	FALSE	FALSE	ON	1	211303721	RCOR3	0.343739	0.104253	OS	TRUE	reported	GCST90274782	1	211477063	0.042	7.15E-07	14717	CXCL5	TRUE	reported	0.00166694	24.5699	0.0209	14,736 European ancestry individuals	2	TRUE	NA
rs59312158	A	G	A	G	-0.19	-0.0685733	0.0309	0.0175331	FALSE	FALSE	FALSE	ON	16	88515937	ZFPM1	0.666133	0.158933	OS	TRUE	reported	GCST90274782	16	88582345	0.0385	8.01E-07	13672	CXCL5	TRUE	reported	0.00165215	24.3516	0.0309	14,736 European ancestry individuals	2	TRUE	NA
rs6993770	A	T	A	T	-0.1058	-0.0619906	0.7312	0.775914	FALSE	TRUE	FALSE	ON	8	105569300	ZFPM2	0.210332	0.0494875	OS	TRUE	reported	GCST90274782	8	106581528	0.0135	4.61E-15	14288	CXCL5	TRUE	reported	0.004156	61.4108	0.2688	14,736 European ancestry individuals	2	TRUE	NA
rs7090111	C	G	C	G	-0.1734	0.0555771	0.5834	0.615778	FALSE	TRUE	FALSE	ON	10	63318234	JMJD1C	0.18697	0.0421167	OS	TRUE	reported	GCST90274782	10	65077994	0.0117	1.08E-49	14735	CXCL5	TRUE	reported	0.0147053	219.618	0.4166	14,736 European ancestry individuals	2	TRUE	NA
rs7636889	A	G	A	G	-0.0768	-0.0977028	0.7593	0.799383	FALSE	FALSE	FALSE	ON	3	56840005	ARHGEF3	0.0550136	0.0509196	OS	TRUE	reported	GCST90274782	3	56874033	0.0137	2.07E-08	14733	CXCL5	TRUE	reported	0.00213077	31.4212	0.2407	14,736 European ancestry individuals	2	TRUE	NA
rs79649467	T	G	T	G	-0.1721	0.1111	0.0605	0.092148	FALSE	FALSE	FALSE	ON	4	74015135	CXCL5	0.119231	0.0713089	OS	TRUE	reported	GCST90274782	4	74880852	0.0276	4.50E-10	14288	CXCL5	TRUE	reported	0.00263499	38.8763	0.0605	14,736 European ancestry individuals	2	TRUE	NA
rs10412462	A	C	A	C	-0.1731	0.00800043	0.0363	0.0558056	FALSE	FALSE	FALSE	ON	19	14580872	CLEC17A	0.928086	0.0886436	OS	TRUE	reported	GCST90274828	19	14691684	0.0366	2.25E-06	11790	NRTN	TRUE	reported	0.00196828	22.3643	0.0363	11,791 European ancestry individuals	2	TRUE	NA
rs113580784	A	G	A	G	-0.2288	0.0750456	0.0208	0.0469084	FALSE	FALSE	FALSE	ON	20	56894901	TFAP2C	0.436147	0.0963709	OS	TRUE	reported	GCST90274828	20	55469957	0.0495	3.80E-06	11768	NRTN	TRUE	reported	0.00188016	21.3612	0.0208	11,791 European ancestry individuals	2	TRUE	NA
rs143131035	T	C	T	C	-0.4361	0.0214843	0.0118	0.0160325	FALSE	FALSE	FALSE	ON	4	43311203	GRXCR1	0.897499	0.166776	OS	TRUE	reported	GCST90274828	4	43313220	0.0867	4.91E-07	7585	NRTN	TRUE	reported	0.00222575	25.2963	0.0118	11,791 European ancestry individuals	2	TRUE	NA
rs182274799	A	G	A	G	0.1565	0.103962	0.0646	0.0403246	FALSE	FALSE	FALSE	ON	11	10337241	AMPD3	0.321946	0.104962	OS	TRUE	reported	GCST90274828	11	10358788	0.031	4.46E-07	9461	NRTN	TRUE	reported	0.00224203	25.4817	0.0646	11,791 European ancestry individuals	2	TRUE	NA
rs192427410	T	G	T	G	0.3743	0.0155169	0.0252	0.0319883	FALSE	FALSE	FALSE	ON	8	43330638	HGSNAT	0.895381	0.118001	OS	TRUE	reported	GCST90274828	8	43185781	0.0786	1.92E-06	8783	NRTN	TRUE	reported	0.00199543	22.6735	0.0252	11,791 European ancestry individuals	2	TRUE	NA
rs29630	T	C	T	C	-0.074	0.00976401	0.2493	0.215951	FALSE	FALSE	FALSE	ON	5	171599584	FGF18	0.845795	0.0502042	OS	TRUE	reported	GCST90274828	5	171026588	0.0159	3.25E-06	11343	NRTN	TRUE	reported	0.00190612	21.6567	0.2493	11,791 European ancestry individuals	2	TRUE	NA
rs4360502	A	G	A	G	-0.0652	-0.00513146	0.3445	0.328184	FALSE	FALSE	FALSE	ON	1	214713299	CENPF	0.906859	0.043858	OS	TRUE	reported	GCST90274828	1	214886642	0.0141	3.76E-06	11342	NRTN	TRUE	reported	0.0018817	21.3787	0.3445	11,791 European ancestry individuals	2	TRUE	NA
rs62120726	A	G	A	G	0.0786	-0.00215138	0.8077	0.872099	FALSE	FALSE	FALSE	ON	2	15594674	DDX1	0.972067	0.0614387	OS	TRUE	reported	GCST90274828	2	15734798	0.0172	4.88E-06	11343	NRTN	TRUE	reported	0.00183781	20.8791	0.1923	11,791 European ancestry individuals	2	TRUE	NA
rs76777800	T	C	T	C	0.3387	0.193431	0.0176	0.00173494	FALSE	FALSE	FALSE	ON	3	73017935	PPP4R2	0.706049	0.512851	OS	TRUE	reported	GCST90274828	3	73067086	0.0738	4.44E-06	6941	NRTN	TRUE	reported	0.00185363	21.0592	0.0176	11,791 European ancestry individuals	2	TRUE	NA
rs7712604	C	G	C	G	-0.0879	-0.061038	0.6738	0.706649	FALSE	TRUE	FALSE	ON	5	21508850	CDH12	0.174983	0.0450012	OS	TRUE	reported	GCST90274828	5	21508959	0.0176	5.90E-07	8587	NRTN	TRUE	reported	0.00219436	24.9388	0.3262	11,791 European ancestry individuals	2	TRUE	NA
rs77216559	T	C	T	C	0.1667	0.146053	0.958	0.958906	FALSE	FALSE	FALSE	ON	11	4454680	OR52K2	0.163266	0.10476	OS	TRUE	reported	GCST90274828	11	4475910	0.034	9.44E-07	11791	NRTN	TRUE	reported	0.00211497	24.0346	0.042	11,791 European ancestry individuals	2	TRUE	NA
rs8033310	T	C	T	C	0.1332	0.0199089	0.9133	0.925429	FALSE	FALSE	FALSE	ON	15	23800958	NDN	0.802992	0.0798026	OS	TRUE	reported	GCST90274828	15	24046105	0.0286	3.20E-06	11343	NRTN	TRUE	reported	0.00190879	21.687	0.0867	11,791 European ancestry individuals	2	TRUE	NA
rs908372	C	G	C	G	-0.0622	0.0512941	0.3324	0.399675	FALSE	TRUE	FALSE	ON	2	171577863	CYBRD1	0.22118	0.0419276	OS	TRUE	reported	GCST90274828	2	172434373	0.0136	4.80E-06	11773	NRTN	TRUE	reported	0.00184083	20.9135	0.3324	11,791 European ancestry individuals	2	TRUE	NA
rs10446322	A	G	A	G	0.064	0.0101668	0.3961	0.309976	FALSE	FALSE	FALSE	ON	3	143349408	SLC9A9	0.818316	0.0442588	OS	TRUE	reported	GCST90274799	3	143068250	0.0132	1.24E-06	11777	IL-13	TRUE	reported	0.00199295	23.5038	0.3961	11,792 European ancestry individuals	2	TRUE	NA
rs10917637	A	G	A	G	0.0692	-0.0160912	0.3447	0.321892	FALSE	FALSE	FALSE	ON	1	162908861	CCDC190	0.713226	0.0437823	OS	TRUE	reported	GCST90274799	1	162878651	0.0136	3.61E-07	11772	IL-13	TRUE	reported	0.00219447	25.8857	0.3447	11,792 European ancestry individuals	2	TRUE	NA
rs11251952	A	G	A	G	-0.1845	0.177706	0.0751	0.0719584	FALSE	FALSE	FALSE	ON	10	3581769	KLF6	0.0254794	0.0795441	OS	TRUE	reported	GCST90274799	10	3623961	0.0397	3.36E-06	11344	IL-13	TRUE	reported	0.00183132	21.5942	0.0751	11,792 European ancestry individuals	2	TRUE	NA
rs13119159	A	G	A	G	0.0739	0.001015	0.4958	0.478941	FALSE	FALSE	FALSE	ON	4	40936565	APBB2	0.980242	0.0409838	OS	TRUE	reported	GCST90274799	4	40938582	0.0132	2.16E-08	11344	IL-13	TRUE	reported	0.00265544	31.3377	0.4958	11,792 European ancestry individuals	2	TRUE	NA
rs141726773	T	C	T	C	0.2093	0.128882	0.9682	0.956248	FALSE	FALSE	FALSE	ON	13	41235956	MTRF1	0.205254	0.101745	OS	TRUE	reported	GCST90274799	13	41810092	0.0446	2.69E-06	11344	IL-13	TRUE	reported	0.00186727	22.0189	0.0318	11,792 European ancestry individuals	2	TRUE	NA
rs149979178	A	G	A	G	0.1832	0.0485618	0.9229	0.922825	FALSE	FALSE	FALSE	ON	7	62539151	AC079355.1	0.542736	0.0797822	OS	TRUE	reported	GCST90274799	7	61999529	0.039	2.63E-06	6901	IL-13	TRUE	reported	0.00187093	22.0622	0.0771	11,792 European ancestry individuals	2	TRUE	NA
rs183684201	C	G	C	G	-0.2968	0.104631	0.9858	0.968331	FALSE	TRUE	FALSE	ON	5	9974531	FAM173B	0.373643	0.117606	OS	TRUE	reported	GCST90274799	5	9974643	0.0628	2.29E-06	11782	IL-13	TRUE	reported	0.0018938	22.3324	0.0142	11,792 European ancestry individuals	2	TRUE	NA
rs55924857	T	C	T	C	-0.0934	-0.0286359	0.8535	0.832064	FALSE	FALSE	FALSE	ON	15	57538496	CGNL1	0.602504	0.054984	OS	TRUE	reported	GCST90274799	15	57830694	0.0183	3.33E-07	11792	IL-13	TRUE	reported	0.00220791	26.0446	0.1465	11,792 European ancestry individuals	2	TRUE	NA
rs59235092	A	G	A	G	0.2122	-0.106147	0.0274	0.0321371	FALSE	FALSE	FALSE	ON	16	79944024	MAF	0.362518	0.116571	OS	TRUE	reported	GCST90274799	16	79977921	0.0439	1.34E-06	11784	IL-13	TRUE	reported	0.00198084	23.3608	0.0274	11,792 European ancestry individuals	2	TRUE	NA
rs76219628	A	G	A	G	0.169	-0.0725148	0.0397	0.0275804	FALSE	FALSE	FALSE	ON	7	154626599	DPP6	0.563237	0.125449	OS	TRUE	reported	GCST90274799	7	154418309	0.0357	2.20E-06	11344	IL-13	TRUE	reported	0.00190003	22.4059	0.0397	11,792 European ancestry individuals	2	TRUE	NA
rs9881117	A	G	A	G	-0.0656	0.0526398	0.3094	0.386753	FALSE	FALSE	FALSE	ON	3	123984113	ROPN1	0.211508	0.042131	OS	TRUE	reported	GCST90274799	3	123702960	0.0141	3.28E-06	11791	IL-13	TRUE	reported	0.00183536	21.6419	0.3094	11,792 European ancestry individuals	2	TRUE	NA
rs10481754	T	C	T	C	-0.0548	0.0569122	0.4567	0.448997	FALSE	FALSE	FALSE	ON	9	81581575	TLE1	0.167185	0.0412017	OS	TRUE	reported	GCST90274780	9	84196490	0.0119	4.12E-06	14296	CXCL10	TRUE	reported	0.00148118	21.2034	0.4567	14,744 European ancestry individuals	2	TRUE	NA
rs1077965	A	G	A	G	-0.0546	-0.0357176	0.5648	0.557881	FALSE	FALSE	FALSE	ON	15	79772995	MTHFS	0.384743	0.041093	OS	TRUE	reported	GCST90274780	15	80065337	0.0118	3.71E-06	14731	CXCL10	TRUE	reported	0.0014954	21.4072	0.4352	14,744 European ancestry individuals	2	TRUE	NA
rs112202639	A	G	A	G	-0.1609	-0.0565306	0.9671	0.955999	FALSE	FALSE	FALSE	ON	1	44100719	KLF17	0.56904	0.0992697	OS	TRUE	reported	GCST90274780	1	44566391	0.0336	1.68E-06	14744	CXCL10	TRUE	reported	0.00160148	22.9283	0.0329	14,744 European ancestry individuals	2	TRUE	NA
rs115140093	T	C	T	C	-0.5186	-0.372983	0.9732	0.981678	FALSE	FALSE	FALSE	ON	4	75989520	SDAD1	0.0160085	0.154847	OS	TRUE	reported	GCST90274780	4	76910673	0.042	5.02E-35	14744	CXCL10	TRUE	reported	0.0105522	152.442	0.0268	14,744 European ancestry individuals	2	TRUE	NA
rs12155428	T	C	T	C	-0.1765	-0.635752	0.0284	0.00667531	FALSE	FALSE	FALSE	ON	7	3385669	SDK1	0.0110647	0.250232	OS	TRUE	reported	GCST90274780	7	3425301	0.0375	2.52E-06	14733	CXCL10	TRUE	reported	0.00154718	22.1496	0.0284	14,744 European ancestry individuals	2	TRUE	NA
rs12174864	A	G	A	G	-0.0582	0.0435758	0.6254	0.597932	FALSE	FALSE	FALSE	ON	6	87847689	AKIRIN2	0.295664	0.0416683	OS	TRUE	reported	GCST90274780	6	88557407	0.0121	1.51E-06	14295	CXCL10	TRUE	reported	0.00161569	23.1321	0.3746	14,744 European ancestry individuals	2	TRUE	NA
rs12476448	T	C	T	C	0.0536	0.0406509	0.4864	0.464186	FALSE	FALSE	FALSE	ON	2	14260350	FAM84A	0.32112	0.0409722	OS	TRUE	reported	GCST90274780	2	14400474	0.0115	3.15E-06	14737	CXCL10	TRUE	reported	0.00151726	21.7207	0.4864	14,744 European ancestry individuals	2	TRUE	NA
rs12629593	T	G	T	G	-0.0879	0.0613	0.1209	0.0833966	FALSE	FALSE	FALSE	ON	3	54070151	CACNA2D3	0.411179	0.0745904	OS	TRUE	reported	GCST90274780	3	54104178	0.0182	1.37E-06	14744	CXCL10	TRUE	reported	0.00162897	23.3225	0.1209	14,744 European ancestry individuals	2	TRUE	NA
rs12646113	T	C	T	C	0.0977	0.0285068	0.246	0.250799	FALSE	FALSE	FALSE	ON	4	76254092	FAM47E,FAM47E-STBD1	0.546058	0.0472218	OS	TRUE	reported	GCST90274780	4	77175245	0.0136	6.78E-13	14743	CXCL10	TRUE	reported	0.00359693	51.6001	0.246	14,744 European ancestry individuals	2	TRUE	NA
rs143796249	C	G	C	G	-0.2858	0.157689	0.012	0.0312568	FALSE	TRUE	FALSE	ON	9	4150061	GLIS3	0.186446	0.119356	OS	TRUE	reported	GCST90274780	9	4150061	0.062	4.03E-06	14296	CXCL10	TRUE	reported	0.00148416	21.2462	0.012	14,744 European ancestry individuals	2	TRUE	NA
rs150519056	T	C	T	C	-0.1841	-0.0966551	0.9688	0.966717	FALSE	FALSE	FALSE	ON	22	50336392	PPP6R2	0.403699	0.11575	OS	TRUE	reported	GCST90274780	22	50774821	0.0376	9.77E-07	13661	CXCL10	TRUE	reported	0.00167413	23.9702	0.0312	14,744 European ancestry individuals	2	TRUE	NA
rs1563171	A	G	A	G	0.0592	-0.0407437	0.7042	0.692689	FALSE	FALSE	FALSE	ON	2	3844183	DCDC2C	0.358703	0.0443908	OS	TRUE	reported	GCST90274780	2	3891773	0.0127	3.14E-06	14740	CXCL10	TRUE	reported	0.00151762	21.7258	0.2958	14,744 European ancestry individuals	2	TRUE	NA
rs2349689	A	G	A	G	-0.0789	-0.00363094	0.2555	0.208599	FALSE	FALSE	FALSE	ON	8	61091171	CLVS1	0.945342	0.0529621	OS	TRUE	reported	GCST90274780	8	62003730	0.0164	1.50E-06	14296	CXCL10	TRUE	reported	0.0016164	23.1422	0.2555	14,744 European ancestry individuals	2	TRUE	NA
rs2523495	T	C	T	C	0.1095	0.118689	0.1048	0.0920166	FALSE	FALSE	FALSE	ON	6	31410201	MICA	0.0952357	0.0711393	OS	TRUE	reported	GCST90274780	6	31377978	0.0196	2.31E-08	14743	CXCL10	TRUE	reported	0.00217848	31.2072	0.1048	14,744 European ancestry individuals	2	TRUE	NA
rs3184504	T	C	T	C	0.1138	-0.0189669	0.4756	0.408332	FALSE	FALSE	FALSE	ON	12	111446804	SH2B3	0.648316	0.0415847	OS	TRUE	reported	GCST90274780	12	111884608	0.0131	3.72E-18	11793	CXCL10	TRUE	reported	0.00525099	75.4538	0.4756	14,744 European ancestry individuals	2	TRUE	NA
rs4367871	T	C	T	C	-0.0567	-0.0938609	0.5587	0.545319	FALSE	FALSE	FALSE	ON	10	1802865	ADARB2	0.0227274	0.0412035	OS	TRUE	reported	GCST90274780	10	1845059	0.0119	1.89E-06	14296	CXCL10	TRUE	reported	0.00158551	22.6992	0.4413	14,744 European ancestry individuals	2	TRUE	NA
rs4804148	T	C	T	C	-0.0629	-0.0446697	0.7227	0.698271	FALSE	FALSE	FALSE	ON	19	11160191	KANK2	0.3159	0.0445396	OS	TRUE	reported	GCST90274780	19	11270867	0.013	1.31E-06	14744	CXCL10	TRUE	reported	0.00163489	23.4074	0.2773	14,744 European ancestry individuals	2	TRUE	NA
rs55732300	A	G	A	G	0.1175	-0.115658	0.929	0.963861	FALSE	FALSE	FALSE	ON	11	74020377	C2CD3	0.298882	0.111335	OS	TRUE	reported	GCST90274780	11	73731422	0.025	2.60E-06	14730	CXCL10	TRUE	reported	0.0015428	22.0869	0.071	14,744 European ancestry individuals	2	TRUE	NA
rs72651343	T	C	T	C	-0.6096	0.313877	0.9892	0.993039	FALSE	FALSE	FALSE	ON	4	75887063	PPEF2	0.194163	0.241749	OS	TRUE	reported	GCST90274780	4	76808216	0.0619	6.98E-23	14257	CXCL10	TRUE	reported	0.00673841	96.9723	0.0108	14,744 European ancestry individuals	2	TRUE	NA
rs72682331	A	G	A	G	0.1089	-0.0177214	0.0979	0.0989689	FALSE	FALSE	FALSE	ON	4	111983379	C4orf32	0.796735	0.068801	OS	TRUE	reported	GCST90274780	4	112904535	0.0209	1.88E-07	14731	CXCL10	TRUE	reported	0.0018955	27.1458	0.0979	14,744 European ancestry individuals	2	TRUE	NA
rs741344	A	G	A	G	-0.06	0.0737027	0.7036	0.6203	FALSE	FALSE	FALSE	ON	12	68203306	IL26	0.0813242	0.0422837	OS	TRUE	reported	GCST90274780	12	68597086	0.013	3.92E-06	14296	CXCL10	TRUE	reported	0.00148783	21.2988	0.2964	14,744 European ancestry individuals	2	TRUE	NA
rs10495032	T	G	T	G	-0.1557	-0.0320788	0.0383	0.0719641	FALSE	FALSE	FALSE	ON	1	216663884	ESRRG	0.685379	0.0791808	OS	TRUE	reported	GCST90274788	1	216837226	0.0318	9.77E-07	14720	FGF21	TRUE	reported	0.00167421	23.9697	0.0383	14,743 European ancestry individuals	2	TRUE	NA
rs12290350	T	C	T	C	-0.0689	0.0162646	0.2168	0.178155	FALSE	FALSE	FALSE	ON	11	76769211	TSKU	0.7613	0.0535418	OS	TRUE	reported	GCST90274788	11	76480255	0.0145	2.02E-06	14295	FGF21	TRUE	reported	0.001577	22.5757	0.2168	14,743 European ancestry individuals	2	TRUE	NA
rs1260326	T	C	T	C	0.1323	0.0578614	0.3977	0.349336	FALSE	FALSE	FALSE	ON	2	27508073	GCKR	0.178758	0.0430327	OS	TRUE	reported	GCST90274788	2	27730940	0.0119	1.03E-28	14730	FGF21	TRUE	reported	0.0085724	123.585	0.3977	14,743 European ancestry individuals	2	TRUE	NA
rs13229619	A	G	A	G	-0.1609	-0.0171025	0.1297	0.128333	FALSE	FALSE	FALSE	ON	7	73615845	MLXIPL	0.779681	0.0611385	OS	TRUE	reported	GCST90274788	7	73030175	0.0176	6.13E-20	14743	FGF21	TRUE	reported	0.00581261	83.5653	0.1297	14,743 European ancestry individuals	2	TRUE	NA
rs142603673	T	C	T	C	-0.2352	-0.52625	0.0232	0.00857428	FALSE	FALSE	FALSE	ON	21	32488659	EVA1C	0.02082	0.227692	OS	TRUE	reported	GCST90274788	21	33860969	0.0455	2.35E-07	14252	FGF21	TRUE	reported	0.00186576	26.7172	0.0232	14,743 European ancestry individuals	2	TRUE	NA
rs145127946	A	G	A	G	-0.1747	-0.348648	0.037	0.0076543	FALSE	FALSE	FALSE	ON	1	203777379	LAX1	0.144102	0.238688	OS	TRUE	reported	GCST90274788	1	203746507	0.036	1.22E-06	14295	FGF21	TRUE	reported	0.00164468	23.5462	0.037	14,743 European ancestry individuals	2	TRUE	NA
rs188758663	A	G	A	G	-0.3801	-0.048	0.0104	0.00506488	FALSE	FALSE	FALSE	ON	10	126159189	ADAM12	0.870842	0.295223	OS	TRUE	reported	GCST90274788	10	127847758	0.0749	3.88E-07	11668	FGF21	TRUE	reported	0.00179832	25.7497	0.0104	14,743 European ancestry individuals	2	TRUE	NA
rs2429473	A	C	A	C	-0.0812	0.065106	0.795	0.808498	FALSE	FALSE	FALSE	ON	12	46805116	SLC38A4	0.210347	0.0519762	OS	TRUE	reported	GCST90274788	12	47198899	0.0147	3.32E-08	14295	FGF21	TRUE	reported	0.00212994	30.5082	0.205	14,743 European ancestry individuals	2	TRUE	NA
rs4700382	T	C	T	C	-0.063	0.0541829	0.2698	0.27203	FALSE	FALSE	FALSE	ON	5	56586608	C5orf67	0.242621	0.0463712	OS	TRUE	reported	GCST90274788	5	55882435	0.0136	3.62E-06	14295	FGF21	TRUE	reported	0.00149888	21.4557	0.2698	14,743 European ancestry individuals	2	TRUE	NA
rs60277384	T	C	T	C	-0.0881	-0.0374431	0.8922	0.85082	FALSE	FALSE	FALSE	ON	5	85060193	EDIL3	0.515111	0.0575251	OS	TRUE	reported	GCST90274788	5	84356011	0.019	3.54E-06	14742	FGF21	TRUE	reported	0.00150179	21.4973	0.1078	14,743 European ancestry individuals	2	TRUE	NA
rs7012637	A	G	A	G	-0.0605	-0.0948326	0.4812	0.509288	FALSE	FALSE	FALSE	ON	8	9315699	PPP1R3B	0.0209561	0.0410749	OS	TRUE	reported	GCST90274788	8	9173209	0.012	4.61E-07	14295	FGF21	TRUE	reported	0.00177498	25.4148	0.4812	14,743 European ancestry individuals	2	TRUE	NA
rs72965996	A	G	A	G	-0.2215	-0.00502599	0.031	0.0208013	FALSE	FALSE	FALSE	ON	18	75114651	ZNF407	0.972968	0.14832	OS	TRUE	reported	GCST90274788	18	72826607	0.0444	6.08E-07	13808	FGF21	TRUE	reported	0.00173797	24.884	0.031	14,743 European ancestry individuals	2	TRUE	NA
rs7610704	T	C	T	C	-0.0568	0.0510502	0.4644	0.525935	FALSE	FALSE	FALSE	ON	3	11648205	VGLL4	0.213951	0.0410776	OS	TRUE	reported	GCST90274788	3	11689679	0.012	2.21E-06	14295	FGF21	TRUE	reported	0.00156484	22.4013	0.4644	14,743 European ancestry individuals	2	TRUE	NA
rs838131	A	C	A	C	0.1627	-0.0107292	0.501	0.430185	FALSE	FALSE	FALSE	ON	19	48757420	FGF21	0.795232	0.0413423	OS	TRUE	reported	GCST90274788	19	49260677	0.013	6.15E-36	14294	FGF21	TRUE	reported	0.0108386	156.613	0.499	14,743 European ancestry individuals	2	TRUE	NA
rs1065657	A	G	A	G	0.0655	0.0510551	0.4536	0.412271	FALSE	FALSE	FALSE	ON	6	89337294	UBE2J1	0.220339	0.0416562	OS	TRUE	reported	GCST90274843	6	90047013	0.0118	2.84E-08	14287	TRAIL	TRUE	reported	0.00208812	30.8077	0.4536	14,735 European ancestry individuals	2	TRUE	NA
rs10745981	A	T	A	T	-0.0881	-0.0409517	0.8739	0.901135	FALSE	TRUE	FALSE	ON	12	103867545	NT5DC3	0.548843	0.0683103	OS	TRUE	reported	GCST90274843	12	104261323	0.0185	1.92E-06	12850	TRAIL	TRUE	reported	0.00153775	22.6751	0.1261	14,735 European ancestry individuals	2	TRUE	NA
rs111257277	A	G	A	G	0.189	0.0610336	0.9721	0.971645	FALSE	FALSE	FALSE	ON	5	163168915	CCNG1	0.62704	0.12561	OS	TRUE	reported	GCST90274843	5	162595921	0.037	3.25E-07	14729	TRAIL	TRUE	reported	0.00176887	26.0892	0.0279	14,735 European ancestry individuals	2	TRUE	NA
rs114597610	T	C	T	C	-0.26	0.0289344	0.0161	0.0127813	FALSE	FALSE	FALSE	ON	5	75721915	POC5	0.879475	0.190817	OS	TRUE	reported	GCST90274843	5	75017740	0.0564	4.03E-06	14735	TRAIL	TRUE	reported	0.00144114	21.2486	0.0161	14,735 European ancestry individuals	2	TRUE	NA
rs142889372	C	G	C	G	-0.2835	-0.129829	0.0106	0.0171732	FALSE	TRUE	FALSE	ON	4	66883743	CENPC	0.412928	0.158569	OS	TRUE	reported	GCST90274843	4	67749461	0.0606	2.89E-06	14238	TRAIL	TRUE	reported	0.00148409	21.8827	0.0106	14,735 European ancestry individuals	2	TRUE	NA
rs145386370	T	G	T	G	0.2641	0.264349	0.019	0.0184427	FALSE	FALSE	FALSE	ON	4	68461403	TMPRSS11E	0.0855933	0.15377	OS	TRUE	reported	GCST90274843	4	69327121	0.0535	7.96E-07	13386	TRAIL	TRUE	reported	0.00165217	24.3652	0.019	14,735 European ancestry individuals	2	TRUE	NA
rs146922303	T	C	T	C	0.1622	-0.148192	0.0376	0.0324821	FALSE	FALSE	FALSE	ON	4	56837559	SPINK2	0.200631	0.115797	OS	TRUE	reported	GCST90274843	4	57703725	0.0347	2.95E-06	14727	TRAIL	TRUE	reported	0.00148164	21.8466	0.0376	14,735 European ancestry individuals	2	TRUE	NA
rs16840522	T	C	T	C	-0.1191	0.136152	0.8073	0.870739	FALSE	FALSE	FALSE	ON	1	196741786	CFH	0.0248966	0.0607007	OS	TRUE	reported	GCST90274843	1	196710916	0.0147	5.40E-16	14725	TRAIL	TRUE	reported	0.00443815	65.6341	0.1927	14,735 European ancestry individuals	2	TRUE	NA
rs174533	A	G	A	G	0.0787	-0.0349024	0.3509	0.414462	FALSE	FALSE	FALSE	ON	11	61781553	MYRF,TMEM258	0.400006	0.0414709	OS	TRUE	reported	GCST90274843	11	61549025	0.0121	7.81E-11	14732	TRAIL	TRUE	reported	0.00286469	42.298	0.3509	14,735 European ancestry individuals	2	TRUE	NA
rs17779404	T	G	T	G	0.0674	0.0166044	0.7733	0.798662	FALSE	FALSE	FALSE	ON	4	180350136	TENM3	0.745037	0.0510603	OS	TRUE	reported	GCST90274843	4	181271289	0.0138	1.04E-06	14723	TRAIL	TRUE	reported	0.00161735	23.8508	0.2267	14,735 European ancestry individuals	2	TRUE	NA
rs180941492	A	G	A	G	-0.244	-0.0306016	0.0227	0.00901641	FALSE	FALSE	FALSE	ON	11	103293199	DYNC2H1	0.888493	0.218254	OS	TRUE	reported	GCST90274843	11	103163928	0.0491	6.71E-07	13800	TRAIL	TRUE	reported	0.0016743	24.6921	0.0227	14,735 European ancestry individuals	2	TRUE	NA
rs2113173	T	C	T	C	0.0691	-0.0734665	0.2543	0.250925	FALSE	FALSE	FALSE	ON	16	57311821	PLLP	0.121729	0.0474726	OS	TRUE	reported	GCST90274843	16	57345733	0.0145	1.88E-06	14287	TRAIL	TRUE	reported	0.00153991	22.7071	0.2543	14,735 European ancestry individuals	2	TRUE	NA
rs2138380	A	G	A	G	0.0882	0.0424005	0.8717	0.827086	FALSE	FALSE	FALSE	ON	2	202304501	NOP58	0.431913	0.0539499	OS	TRUE	reported	GCST90274843	2	203169224	0.0182	1.26E-06	13239	TRAIL	TRUE	reported	0.00159238	23.482	0.1283	14,735 European ancestry individuals	2	TRUE	NA
rs2418781	T	G	T	G	-0.1452	-0.0879432	0.0401	0.037074	FALSE	FALSE	FALSE	ON	10	105826909	SORCS3	0.420456	0.109161	OS	TRUE	reported	GCST90274843	10	107586667	0.0316	4.33E-06	14287	TRAIL	TRUE	reported	0.0014318	21.1106	0.0401	14,735 European ancestry individuals	2	TRUE	NA
rs28424593	A	T	A	T	-0.1311	0.166672	0.9501	0.9389	FALSE	TRUE	FALSE	ON	3	114231474	ZNF80	0.0512354	0.0854948	OS	TRUE	reported	GCST90274843	3	113950321	0.0279	2.62E-06	14722	TRAIL	TRUE	reported	0.00149724	22.0769	0.0499	14,735 European ancestry individuals	2	TRUE	NA
rs28929474	T	C	T	C	0.6692	-0.0376064	0.0205	0.0196884	FALSE	FALSE	FALSE	ON	14	94378610	SERPINA1	0.799939	0.148392	OS	TRUE	reported	GCST90274843	14	94844947	0.044	3.08E-52	14735	TRAIL	TRUE	reported	0.0154661	231.285	0.0205	14,735 European ancestry individuals	2	TRUE	NA
rs368805685	A	G	A	G	-0.2297	0.0594418	0.0323	0.108463	FALSE	FALSE	FALSE	ON	2	208750284	PTH2R	0.36626	0.0657905	OS	TRUE	reported	GCST90274843	2	209615008	0.0501	4.54E-06	11760	TRAIL	TRUE	reported	0.00142552	21.0178	0.0323	14,735 European ancestry individuals	2	TRUE	NA
rs4760	A	G	A	G	0.3554	0.0278804	0.8425	0.831964	FALSE	FALSE	FALSE	ON	19	43648948	PLAUR	0.614292	0.0553231	OS	TRUE	reported	GCST90274843	19	44153100	0.0163	2.14E-105	14287	TRAIL	TRUE	reported	0.0312755	475.336	0.1575	14,735 European ancestry individuals	2	TRUE	NA
rs490342	T	G	T	G	0.1252	-0.023177	0.1051	0.059266	FALSE	FALSE	FALSE	ON	3	172413009	FNDC3B	0.790002	0.0870306	OS	TRUE	reported	GCST90274843	3	172130799	0.02	3.85E-10	13228	TRAIL	TRUE	reported	0.00265423	39.1823	0.1051	14,735 European ancestry individuals	2	TRUE	NA
rs5030044	A	G	A	G	0.285	0.142626	0.886	0.866512	FALSE	FALSE	FALSE	ON	3	186731333	KNG1	0.0182348	0.0604139	OS	TRUE	reported	GCST90274843	3	186449122	0.0187	1.90E-52	14287	TRAIL	TRUE	reported	0.0155294	232.246	0.114	14,735 European ancestry individuals	2	TRUE	NA
rs574044675	A	C	A	C	0.5818	0.126026	0.9715	0.966504	FALSE	FALSE	FALSE	ON	3	172556442	TNFSF10	0.282528	0.117271	OS	TRUE	reported	GCST90274843	3	172274232	0.0399	3.69E-48	13173	TRAIL	TRUE	reported	0.0142338	212.59	0.0285	14,735 European ancestry individuals	2	TRUE	NA
rs6969337	T	C	T	C	0.1823	-0.0911413	0.9624	0.942931	FALSE	FALSE	FALSE	ON	7	52725126	POM121L12	0.304329	0.0887284	OS	TRUE	reported	GCST90274843	7	52792820	0.038	1.61E-06	11336	TRAIL	TRUE	reported	0.00156053	23.0116	0.0376	14,735 European ancestry individuals	2	TRUE	NA
rs77303550	T	C	T	C	-0.0724	0.00396064	0.1946	0.190591	FALSE	FALSE	FALSE	ON	16	72045758	TXNL4B	0.939467	0.0521548	OS	TRUE	reported	GCST90274843	16	72079657	0.0146	7.09E-07	14728	TRAIL	TRUE	reported	0.00166721	24.5874	0.1946	14,735 European ancestry individuals	2	TRUE	NA
rs78956561	A	T	A	T	0.1694	0.100312	0.0304	0.0518241	FALSE	TRUE	FALSE	ON	6	18022800	KIF13A	0.279071	0.092675	OS	TRUE	reported	GCST90274843	6	18023031	0.0354	1.71E-06	14719	TRAIL	TRUE	reported	0.00155271	22.8961	0.0304	14,735 European ancestry individuals	2	TRUE	NA
rs8178824	T	C	T	C	0.2575	-0.425006	0.029	0.00976668	FALSE	FALSE	FALSE	ON	17	66228657	APOH	0.0403841	0.20734	OS	TRUE	reported	GCST90274843	17	64224775	0.037	3.42E-12	14735	TRAIL	TRUE	reported	0.00327846	48.4275	0.029	14,735 European ancestry individuals	2	TRUE	NA
rs1072074	A	G	A	G	-0.0649	0.0134819	0.5847	0.527457	FALSE	FALSE	FALSE	ON	4	24756697	SOD3	0.752078	0.0426775	OS	TRUE	reported	GCST90274802	4	24758319	0.0141	4.17E-06	11785	IL-17C	TRUE	reported	0.00186396	21.1824	0.4153	11,793 European ancestry individuals	2	TRUE	NA
rs10870773	A	G	A	G	-0.0816	0.0653432	0.8025	0.741872	FALSE	FALSE	FALSE	ON	13	43822273	CCDC122	0.162443	0.0467772	OS	TRUE	reported	GCST90274802	13	44396409	0.0171	1.82E-06	11345	IL-17C	TRUE	reported	0.00200315	22.7673	0.1975	11,793 European ancestry individuals	2	TRUE	NA
rs114882743	A	T	A	T	-0.3259	0.131056	0.9804	0.994125	FALSE	TRUE	FALSE	ON	1	176961118	ASTN1	0.624466	0.267718	OS	TRUE	reported	GCST90274802	1	176930254	0.0548	2.73E-09	11345	IL-17C	TRUE	reported	0.00310779	35.3615	0.0196	11,793 European ancestry individuals	2	TRUE	NA
rs11931996	T	C	T	C	-0.1219	-0.00470017	0.9068	0.944733	FALSE	FALSE	FALSE	ON	4	151370757	FAM160A1	0.958681	0.0907215	OS	TRUE	reported	GCST90274802	4	152291909	0.0262	3.28E-06	11345	IL-17C	TRUE	reported	0.00190446	21.6435	0.0932	11,793 European ancestry individuals	2	TRUE	NA
rs12092228	T	G	T	G	0.1508	-0.0381876	0.0512	0.0573575	FALSE	FALSE	FALSE	ON	1	242372703	PLD5	0.667057	0.0887689	OS	TRUE	reported	GCST90274802	1	242536005	0.0327	4.00E-06	9892	IL-17C	TRUE	reported	0.00187107	21.2633	0.0512	11,793 European ancestry individuals	2	TRUE	NA
rs12863903	T	C	T	C	-0.0857	-0.0916146	0.1597	0.173954	FALSE	FALSE	FALSE	ON	13	95986397	UGGT2	0.0896314	0.0539753	OS	TRUE	reported	GCST90274802	13	96638651	0.018	1.93E-06	11345	IL-17C	TRUE	reported	0.00199409	22.6642	0.1597	11,793 European ancestry individuals	2	TRUE	NA
rs12895022	T	C	T	C	0.1091	0.00302198	0.0906	0.0936309	FALSE	FALSE	FALSE	ON	14	101866897	PPP2R5C	0.965724	0.0703254	OS	TRUE	reported	GCST90274802	14	102333234	0.0236	3.78E-06	11774	IL-17C	TRUE	reported	0.0018802	21.3673	0.0906	11,793 European ancestry individuals	2	TRUE	NA
rs17700884	T	G	T	G	-0.105	0.00924281	0.3783	0.50213	FALSE	FALSE	FALSE	ON	16	88618087	ZC3H18	0.821692	0.0410118	OS	TRUE	reported	GCST90274802	16	88684495	0.0136	1.16E-14	11775	IL-17C	TRUE	reported	0.00522661	59.597	0.3783	11,793 European ancestry individuals	2	TRUE	NA
rs1920106	T	C	T	C	0.0633	0.0305648	0.3948	0.413384	FALSE	FALSE	FALSE	ON	7	21200481	SP4	0.461827	0.0415371	OS	TRUE	reported	GCST90274802	7	21240100	0.0132	1.62E-06	11792	IL-17C	TRUE	reported	0.00202291	22.9923	0.3948	11,793 European ancestry individuals	2	TRUE	NA
rs2814092	C	G	C	G	0.0624	-0.0135813	0.6437	0.639798	FALSE	TRUE	FALSE	ON	6	65837453	EYS	0.750755	0.0427561	OS	TRUE	reported	GCST90274802	6	66547346	0.0135	3.80E-06	11792	IL-17C	TRUE	reported	0.00187966	21.3612	0.3563	11,793 European ancestry individuals	2	TRUE	NA
rs39779	C	G	C	G	0.1077	0.104531	0.1032	0.13071	FALSE	TRUE	FALSE	ON	16	8343904	TMEM114	0.0843723	0.0605676	OS	TRUE	reported	GCST90274802	16	8393906	0.0227	2.09E-06	11345	IL-17C	TRUE	reported	0.00198022	22.5062	0.1032	11,793 European ancestry individuals	2	TRUE	NA
rs554604740	A	G	A	G	0.1926	-0.0169976	0.0286	0.01747	FALSE	FALSE	FALSE	ON	12	52356468	KRT85	0.912684	0.155011	OS	TRUE	reported	GCST90274802	12	52750252	0.0401	1.56E-06	11149	IL-17C	TRUE	reported	0.00202926	23.0647	0.0286	11,793 European ancestry individuals	2	TRUE	NA
rs59356989	A	G	A	G	-0.0882	-0.0768136	0.8432	0.832744	FALSE	FALSE	FALSE	ON	5	108088065	FBXL17	0.161472	0.0548614	OS	TRUE	reported	GCST90274802	5	107423766	0.0177	6.26E-07	11790	IL-17C	TRUE	reported	0.00218392	24.8264	0.1568	11,793 European ancestry individuals	2	TRUE	NA
rs72815428	T	C	T	C	-0.1673	-0.0351841	0.0423	0.0129771	FALSE	FALSE	FALSE	ON	5	175409303	DRD1	0.84747	0.18292	OS	TRUE	reported	GCST90274802	5	174836306	0.0366	4.85E-06	11775	IL-17C	TRUE	reported	0.00183834	20.8907	0.0423	11,793 European ancestry individuals	2	TRUE	NA
rs75246422	T	C	T	C	-0.0951	0.0972377	0.1233	0.135958	FALSE	FALSE	FALSE	ON	5	174752757	MSX2	0.105094	0.0599994	OS	TRUE	reported	GCST90274802	5	174179760	0.0201	2.23E-06	11793	IL-17C	TRUE	reported	0.00196928	22.3817	0.1233	11,793 European ancestry individuals	2	TRUE	NA
rs77654242	T	G	T	G	-0.2174	0.0450327	0.9707	0.972795	FALSE	FALSE	FALSE	ON	2	135917758	DARS	0.721489	0.12633	OS	TRUE	reported	GCST90274802	2	136675328	0.0469	3.56E-06	10294	IL-17C	TRUE	reported	0.00189037	21.4831	0.0293	11,793 European ancestry individuals	2	TRUE	NA
rs8015296	C	G	C	G	-0.1162	-0.191138	0.0991	0.0817348	FALSE	TRUE	FALSE	ON	14	92297563	SLC24A4	0.0105444	0.0747378	OS	TRUE	reported	GCST90274802	14	92763907	0.0253	4.37E-06	9461	IL-17C	TRUE	reported	0.00185592	21.0909	0.0991	11,793 European ancestry individuals	2	TRUE	NA
rs10733789	T	C	T	C	-0.0815	0.0496192	0.6875	0.702191	FALSE	FALSE	FALSE	ON	10	63188924	JMJD1C	0.267884	0.0447847	OS	TRUE	reported	GCST90274781	10	64948684	0.0127	1.39E-10	14287	CXCL11	TRUE	reported	0.0028742	41.1763	0.3125	14,736 European ancestry individuals	2	TRUE	NA
rs10898158	A	G	A	G	0.0609	0.0149135	0.6028	0.711005	FALSE	FALSE	FALSE	ON	11	83843069	DLG2	0.740834	0.0450899	OS	TRUE	reported	GCST90274781	11	83554112	0.0121	4.83E-07	14288	CXCL11	TRUE	reported	0.00176992	25.3281	0.3972	14,736 European ancestry individuals	2	TRUE	NA
rs111787182	A	C	A	C	-0.1445	0.0522553	0.951	0.942733	FALSE	FALSE	FALSE	ON	7	158118941	PTPRN2	0.554966	0.0885178	OS	TRUE	reported	GCST90274781	7	157911633	0.0314	4.19E-06	13224	CXCL11	TRUE	reported	0.0014801	21.1746	0.049	14,736 European ancestry individuals	2	TRUE	NA
rs112884138	T	C	T	C	-0.0976	0.122356	0.0892	0.0467444	FALSE	FALSE	FALSE	ON	4	133441205	PCDH10	0.205454	0.0966353	OS	TRUE	reported	GCST90274781	4	134362360	0.0209	3.01E-06	14728	CXCL11	TRUE	reported	0.00152407	21.8045	0.0892	14,736 European ancestry individuals	2	TRUE	NA
rs116470923	T	C	T	C	-0.1975	0.0132603	0.0216	0.00573789	FALSE	FALSE	FALSE	ON	4	76453240	SHROOM3	0.961073	0.271684	OS	TRUE	reported	GCST90274781	4	77374393	0.0427	3.74E-06	14736	CXCL11	TRUE	reported	0.00149516	21.3903	0.0216	14,736 European ancestry individuals	2	TRUE	NA
rs12433317	A	G	A	G	0.0571	-0.0150542	0.4282	0.428513	FALSE	FALSE	FALSE	ON	14	50308758	L2HGDH	0.715878	0.0413606	OS	TRUE	reported	GCST90274781	14	50775476	0.012	1.95E-06	14288	CXCL11	TRUE	reported	0.00158227	22.6386	0.4282	14,736 European ancestry individuals	2	TRUE	NA
rs2245786	A	G	A	G	-0.0599	-0.0287928	0.6525	0.661872	FALSE	FALSE	FALSE	ON	20	4814736	RASSF2	0.511811	0.0438901	OS	TRUE	reported	GCST90274781	20	4795382	0.0131	4.82E-06	14721	CXCL11	TRUE	reported	0.00146129	20.905	0.3475	14,736 European ancestry individuals	2	TRUE	NA
rs2894233	A	G	A	G	-0.2236	-0.161849	0.9724	0.981517	FALSE	FALSE	FALSE	ON	6	32043901	TNXB	0.291636	0.153479	OS	TRUE	reported	GCST90274781	6	32011678	0.047	1.96E-06	11917	CXCL11	TRUE	reported	0.00158168	22.6301	0.0276	14,736 European ancestry individuals	2	TRUE	NA
rs3184504	T	C	T	C	0.1236	-0.0189669	0.4764	0.408332	FALSE	FALSE	FALSE	ON	12	111446804	SH2B3	0.648316	0.0415847	OS	TRUE	reported	GCST90274781	12	111884608	0.0132	7.70E-21	11785	CXCL11	TRUE	reported	0.00609945	87.6654	0.4764	14,736 European ancestry individuals	2	TRUE	NA
rs4748380	T	C	T	C	0.0901	-0.0888614	0.1188	0.094707	FALSE	FALSE	FALSE	ON	10	17548682	HACD1	0.206882	0.0704027	OS	TRUE	reported	GCST90274781	10	17590681	0.019	2.12E-06	14732	CXCL11	TRUE	reported	0.00157151	22.4844	0.1188	14,736 European ancestry individuals	2	TRUE	NA
rs59148364	A	G	A	G	0.1821	0.0171132	0.0278	0.0367048	FALSE	FALSE	FALSE	ON	4	76209649	SCARB2	0.876995	0.110565	OS	TRUE	reported	GCST90274781	4	77130802	0.0378	1.45E-06	14721	CXCL11	TRUE	reported	0.00162177	23.2047	0.0278	14,736 European ancestry individuals	2	TRUE	NA
rs60141220	A	G	A	G	-0.0777	0.0230692	0.1703	0.156158	FALSE	FALSE	FALSE	ON	1	26069250	TRIM63	0.681737	0.0562534	OS	TRUE	reported	GCST90274781	1	26395741	0.0165	2.49E-06	13221	CXCL11	TRUE	reported	0.00154974	22.1724	0.1703	14,736 European ancestry individuals	2	TRUE	NA
rs62291421	C	G	C	G	0.2674	-0.186835	0.9763	0.994042	FALSE	TRUE	FALSE	ON	3	188297544	LPP	0.503382	0.279201	OS	TRUE	reported	GCST90274781	3	188015332	0.0518	2.44E-07	12305	CXCL11	TRUE	reported	0.00186171	26.6442	0.0237	14,736 European ancestry individuals	2	TRUE	NA
rs6827617	A	G	A	G	-0.1724	0.0580059	0.6041	0.559838	FALSE	FALSE	FALSE	ON	4	75994993	AC112719.1	0.159861	0.0412695	OS	TRUE	reported	GCST90274781	4	76916146	0.0118	2.42E-48	14718	CXCL11	TRUE	reported	0.0147207	213.427	0.3959	14,736 European ancestry individuals	2	TRUE	NA
rs7009937	T	C	T	C	0.1175	0.0350783	0.9321	0.946783	FALSE	FALSE	FALSE	ON	8	95164568	PLEKHF2	0.704271	0.0924179	OS	TRUE	reported	GCST90274781	8	96176796	0.025	2.60E-06	14288	CXCL11	TRUE	reported	0.00154377	22.0869	0.0679	14,736 European ancestry individuals	2	TRUE	NA
rs7222922	T	C	T	C	-0.0882	-0.00215818	0.1205	0.0946231	FALSE	FALSE	FALSE	ON	17	36008654	CCL23	0.975369	0.0699004	OS	TRUE	reported	GCST90274781	17	34335694	0.0182	1.26E-06	14726	CXCL11	TRUE	reported	0.00164112	23.4819	0.1205	14,736 European ancestry individuals	2	TRUE	NA
rs72747175	A	G	A	G	0.1535	0.0417101	0.9608	0.964904	FALSE	FALSE	FALSE	ON	5	18009747	BASP1	0.714465	0.114004	OS	TRUE	reported	GCST90274781	5	18009856	0.0326	2.49E-06	14730	CXCL11	TRUE	reported	0.00154941	22.1677	0.0392	14,736 European ancestry individuals	2	TRUE	NA
rs72925566	A	G	A	G	-0.0973	-0.0416448	0.1651	0.173832	FALSE	FALSE	FALSE	ON	6	88789252	RNGTT	0.443422	0.0543362	OS	TRUE	reported	GCST90274781	6	89498971	0.0185	1.44E-07	11337	CXCL11	TRUE	reported	0.00193242	27.658	0.1651	14,736 European ancestry individuals	2	TRUE	NA
rs7475335	A	C	A	C	-0.0646	0.0257111	0.3172	0.300365	FALSE	FALSE	FALSE	ON	10	102583671	SUFU	0.564891	0.0446691	OS	TRUE	reported	GCST90274781	10	104343428	0.0124	1.89E-07	14735	CXCL11	TRUE	reported	0.00189608	27.1369	0.3172	14,736 European ancestry individuals	2	TRUE	NA
rs7750544	T	C	T	C	-0.0773	0.0598321	0.165	0.124936	FALSE	FALSE	FALSE	ON	6	153856349	OPRM1	0.332135	0.0616939	OS	TRUE	reported	GCST90274781	6	154177484	0.0164	2.44E-06	13644	CXCL11	TRUE	reported	0.00155258	22.2132	0.165	14,736 European ancestry individuals	2	TRUE	NA
rs78632565	T	C	T	C	0.1082	0.135611	0.9152	0.901711	FALSE	FALSE	FALSE	ON	8	70070670	PRDM14	0.0485032	0.0687356	OS	TRUE	reported	GCST90274781	8	70982905	0.0214	4.28E-07	14722	CXCL11	TRUE	reported	0.00178612	25.5603	0.0848	14,736 European ancestry individuals	2	TRUE	NA
rs10734292	A	G	A	G	0.123	0.152132	0.067	0.048589	FALSE	FALSE	FALSE	ON	11	20464855	PRMT3	0.107351	0.0944792	OS	TRUE	reported	GCST90274779	11	20486401	0.0267	4.09E-06	11776	CXCL1	TRUE	reported	0.00143945	21.2192	0.067	14,736 European ancestry individuals	2	TRUE	NA
rs11880837	A	G	A	G	0.0583	0.0792251	0.3161	0.361599	FALSE	FALSE	FALSE	ON	19	14697641	ZNF333	0.062955	0.0426053	OS	TRUE	reported	GCST90274779	19	14808453	0.0127	4.42E-06	14288	CXCL1	TRUE	reported	0.00142936	21.0703	0.3161	14,736 European ancestry individuals	2	TRUE	NA
rs1366946	T	C	T	C	-0.3134	-0.0290219	0.7638	0.772794	FALSE	FALSE	FALSE	ON	4	73872752	CXCL1	0.552266	0.0488282	OS	TRUE	reported	GCST90274779	4	74738469	0.0134	5.65E-121	14730	CXCL1	TRUE	reported	0.0358243	546.927	0.2362	14,736 European ancestry individuals	2	TRUE	NA
rs2122155	A	G	A	G	-0.0538	-0.0275478	0.5637	0.540436	FALSE	FALSE	FALSE	ON	4	58823796	IGFBP7	0.504271	0.0412525	OS	TRUE	reported	GCST90274779	4	59689961	0.0117	4.26E-06	14717	CXCL1	TRUE	reported	0.00143418	21.1414	0.4363	14,736 European ancestry individuals	2	TRUE	NA
rs2280441	A	G	A	G	-0.1443	0.0616961	0.0405	0.023119	FALSE	FALSE	FALSE	ON	15	80948328	CEMIP,MESDC2	0.653779	0.137555	OS	TRUE	reported	GCST90274779	15	81240669	0.0312	3.75E-06	14735	CXCL1	TRUE	reported	0.00145086	21.3877	0.0405	14,736 European ancestry individuals	2	TRUE	NA
rs2835916	C	G	C	G	-0.0564	0.0559671	0.3876	0.394843	FALSE	TRUE	FALSE	ON	21	37730118	KCNJ6	0.181172	0.0418554	OS	TRUE	reported	GCST90274779	21	39102421	0.012	2.60E-06	14735	CXCL1	TRUE	reported	0.00149823	22.087	0.3876	14,736 European ancestry individuals	2	TRUE	NA
rs4474574	T	C	T	C	-0.365	1.61587	0.0146	0.000532	FALSE	FALSE	FALSE	ON	13	37280116	CSNK1A1L	0.0865326	0.942761	OS	TRUE	reported	GCST90274779	13	37854253	0.0779	2.79E-06	9555	CXCL1	TRUE	reported	0.00148901	21.9509	0.0146	14,736 European ancestry individuals	2	TRUE	NA
rs62311721	T	C	T	C	-0.186	0.0178132	0.9588	0.940198	FALSE	FALSE	FALSE	ON	4	83084808	PLAC8	0.8407	0.0886239	OS	TRUE	reported	GCST90274779	4	84005961	0.0407	4.88E-06	14288	CXCL1	TRUE	reported	0.00141662	20.8823	0.0412	14,736 European ancestry individuals	2	TRUE	NA
rs1074669	A	G	A	G	-0.0548	0.0177836	0.5246	0.537189	FALSE	FALSE	FALSE	ON	4	35015082	ARAP2	0.664852	0.0410493	OS	TRUE	reported	GCST90274847	4	35016704	0.0119	4.12E-06	14286	uPA	TRUE	reported	0.00148222	21.2034	0.4754	14,734 European ancestry individuals	2	TRUE	NA
rs10840566	A	G	A	G	0.0784	-0.038992	0.1671	0.122521	FALSE	FALSE	FALSE	ON	11	11120540	GALNT18	0.532638	0.0624887	OS	TRUE	reported	GCST90274847	11	11142087	0.0154	3.56E-07	14733	uPA	TRUE	reported	0.00181089	25.9137	0.1671	14,734 European ancestry individuals	2	TRUE	NA
rs10992204	A	G	A	G	0.1061	-0.0821179	0.1034	0.134393	FALSE	FALSE	FALSE	ON	9	92022684	SPTLC1	0.17428	0.0604439	OS	TRUE	reported	GCST90274847	9	94784966	0.0217	1.01E-06	14286	uPA	TRUE	reported	0.00167061	23.9029	0.1034	14,734 European ancestry individuals	2	TRUE	NA
rs11220462	A	G	A	G	-0.1024	-0.00394305	0.1509	0.188784	FALSE	FALSE	FALSE	ON	11	126374057	ST3GAL4	0.939821	0.0522297	OS	TRUE	reported	GCST90274847	11	126243952	0.0161	2.01E-10	14731	uPA	TRUE	reported	0.00282364	40.4471	0.1509	14,734 European ancestry individuals	2	TRUE	NA
rs144470316	C	G	C	G	0.3395	0.184085	0.0119	0.00473517	FALSE	TRUE	FALSE	ON	12	105340586	C12orf75	0.530936	0.293794	OS	TRUE	reported	GCST90274847	12	105734364	0.0656	2.28E-07	12303	uPA	TRUE	reported	0.00187132	26.78	0.0119	14,734 European ancestry individuals	2	TRUE	NA
rs154972	A	G	A	G	-0.0625	0.0297092	0.6344	0.745277	FALSE	FALSE	FALSE	ON	6	32932874	HLA-DMB	0.527597	0.047032	OS	TRUE	reported	GCST90274847	6	32900651	0.012	1.91E-07	14724	uPA	TRUE	reported	0.00189524	27.1229	0.3656	14,734 European ancestry individuals	2	TRUE	NA
rs333947	A	G	A	G	-0.0785	-0.0427824	0.1578	0.166099	FALSE	FALSE	FALSE	ON	1	109928142	CSF1	0.436741	0.0550108	OS	TRUE	reported	GCST90274847	1	110470764	0.0166	2.26E-06	14286	uPA	TRUE	reported	0.00156291	22.3595	0.1578	14,734 European ancestry individuals	2	TRUE	NA
rs3933086	A	G	A	G	0.3099	-0.081483	0.0145	0.0261074	FALSE	FALSE	FALSE	ON	10	73664416	SYNPO2L	0.527853	0.129074	OS	TRUE	reported	GCST90274847	10	75424174	0.0664	3.05E-06	11778	uPA	TRUE	reported	0.00152242	21.7794	0.0145	14,734 European ancestry individuals	2	TRUE	NA
rs4251805	T	C	T	C	-0.422	-0.0776921	0.0405	0.0367678	FALSE	FALSE	FALSE	ON	19	43670289	PLAUR	0.474589	0.108655	OS	TRUE	reported	GCST90274847	19	44174441	0.0311	6.10E-42	14734	uPA	TRUE	reported	0.0127242	184.096	0.0405	14,734 European ancestry individuals	2	TRUE	NA
rs4760	A	G	A	G	0.1408	0.0278804	0.8426	0.831964	FALSE	FALSE	FALSE	ON	19	43648948	PLAUR	0.614292	0.0553231	OS	TRUE	reported	GCST90274847	19	44153100	0.0165	1.42E-17	14286	uPA	TRUE	reported	0.00507129	72.8076	0.1574	14,734 European ancestry individuals	2	TRUE	NA
rs4800787	T	C	T	C	-0.094	-0.050939	0.3008	0.378325	FALSE	FALSE	FALSE	ON	18	27106401	CHST9	0.22778	0.0422346	OS	TRUE	reported	GCST90274847	18	24686365	0.0125	5.48E-14	14730	uPA	TRUE	reported	0.00394284	56.5425	0.3008	14,734 European ancestry individuals	2	TRUE	NA
rs59772299	T	G	T	G	0.0627	-0.0480995	0.7552	0.793352	FALSE	FALSE	FALSE	ON	5	127585845	PRRC1	0.341398	0.0505562	OS	TRUE	reported	GCST90274847	5	126921537	0.0133	2.43E-06	14730	uPA	TRUE	reported	0.00155327	22.2214	0.2448	14,734 European ancestry individuals	2	TRUE	NA
rs597808	A	G	A	G	0.0662	-0.0144349	0.478	0.414024	FALSE	FALSE	FALSE	ON	12	111535554	ATXN2	0.727927	0.0414933	OS	TRUE	reported	GCST90274847	12	111973358	0.0134	7.80E-07	11334	uPA	TRUE	reported	0.00170551	24.4031	0.478	14,734 European ancestry individuals	2	TRUE	NA
rs62286554	T	C	T	C	-0.091	-0.0103435	0.8498	0.817617	FALSE	FALSE	FALSE	ON	3	193947214	HES1	0.845332	0.0530221	OS	TRUE	reported	GCST90274847	3	193665003	0.019	1.67E-06	11335	uPA	TRUE	reported	0.00160313	22.9358	0.1502	14,734 European ancestry individuals	2	TRUE	NA
rs6805474	A	G	A	G	0.0952	0.0576066	0.1456	0.162423	FALSE	FALSE	FALSE	ON	3	56597230	CCDC66	0.299408	0.0555134	OS	TRUE	reported	GCST90274847	3	56631258	0.0176	6.33E-08	14285	uPA	TRUE	reported	0.00204385	29.2542	0.1456	14,734 European ancestry individuals	2	TRUE	NA
rs704	A	G	A	G	0.0567	0.0282878	0.4758	0.41914	FALSE	FALSE	FALSE	ON	17	28367840	CTB-96E2.2,SARM1,VTN	0.494861	0.0414414	OS	TRUE	reported	GCST90274847	17	26694861	0.0115	8.20E-07	14734	uPA	TRUE	reported	0.00169872	24.3058	0.4758	14,734 European ancestry individuals	2	TRUE	NA
rs74607099	A	G	A	G	-0.1817	-0.118911	0.0248	0.0370388	FALSE	FALSE	FALSE	ON	4	130177282	C4orf33	0.284797	0.111173	OS	TRUE	reported	GCST90274847	4	131098437	0.0389	3.00E-06	14723	uPA	TRUE	reported	0.00152489	21.8147	0.0248	14,734 European ancestry individuals	2	TRUE	NA
rs7564243	A	G	A	G	-0.0852	0.011	0.5375	0.580795	FALSE	FALSE	FALSE	ON	2	159870357	LY75,LY75-CD302	0.790808	0.0414684	OS	TRUE	reported	GCST90274847	2	160726868	0.0114	7.80E-14	14729	uPA	TRUE	reported	0.00389461	55.8481	0.4625	14,734 European ancestry individuals	2	TRUE	NA
rs10777251	A	G	A	G	-0.0767	0.089246	0.1923	0.203241	FALSE	FALSE	FALSE	ON	12	90686698	CCER1	0.0787971	0.0507741	OS	TRUE	reported	GCST90274787	12	91080475	0.0166	3.83E-06	12411	FGF19	TRUE	reported	0.00144676	21.346	0.1923	14,744 European ancestry individuals	2	TRUE	NA
rs112126444	A	G	A	G	-0.0927	0.0728505	0.1012	0.0910568	FALSE	FALSE	FALSE	ON	3	132443405	DNAJC13	0.308497	0.0715356	OS	TRUE	reported	GCST90274787	3	132162249	0.0199	3.19E-06	14735	FGF19	TRUE	reported	0.0014705	21.6967	0.1012	14,744 European ancestry individuals	2	TRUE	NA
rs11244038	C	G	C	G	0.1199	-0.064223	0.0898	0.1199	FALSE	TRUE	FALSE	ON	9	133220383	OBP2B	0.30645	0.0627976	OS	TRUE	reported	GCST90274787	9	136095770	0.0247	1.21E-06	11786	FGF19	TRUE	reported	0.00159662	23.5606	0.0898	14,744 European ancestry individuals	2	TRUE	NA
rs117398067	T	C	T	C	0.2583	-0.14209	0.0178	0.0298044	FALSE	FALSE	FALSE	ON	15	58895993	RNF111,SLTM	0.23774	0.120349	OS	TRUE	reported	GCST90274787	15	59188192	0.0564	4.65E-06	14744	FGF19	TRUE	reported	0.00142142	20.9716	0.0178	14,744 European ancestry individuals	2	TRUE	NA
rs12110436	T	C	T	C	-0.136	-0.0923456	0.0418	0.043505	FALSE	FALSE	FALSE	ON	6	168205521	DACT2	0.355369	0.0999166	OS	TRUE	reported	GCST90274787	6	168606201	0.0297	4.67E-06	14743	FGF19	TRUE	reported	0.00142101	20.9655	0.0418	14,744 European ancestry individuals	2	TRUE	NA
rs12407505	A	G	A	G	-0.1614	0.204543	0.9664	0.987659	FALSE	FALSE	FALSE	ON	1	84829519	LPAR3	0.268883	0.185	OS	TRUE	reported	GCST90274787	1	85295202	0.0352	4.53E-06	14735	FGF19	TRUE	reported	0.00142479	21.0215	0.0336	14,744 European ancestry individuals	2	TRUE	NA
rs12520287	T	C	T	C	-0.1014	0.00115611	0.9175	0.885368	FALSE	FALSE	FALSE	ON	5	55551270	PLPP1	0.985702	0.0645126	OS	TRUE	reported	GCST90274787	5	54847098	0.0221	4.47E-06	14296	FGF19	TRUE	reported	0.00142666	21.049	0.0825	14,744 European ancestry individuals	2	TRUE	NA
rs13103023	A	G	A	G	0.0837	-0.0337678	0.3415	0.373858	FALSE	FALSE	FALSE	ON	4	39455997	RPL9	0.42296	0.0421414	OS	TRUE	reported	GCST90274787	4	39457617	0.0124	1.48E-11	14296	FGF19	TRUE	reported	0.0030826	45.5563	0.3415	14,744 European ancestry individuals	2	TRUE	NA
rs142067135	A	G	A	G	-0.2295	-0.081204	0.0198	0.0061021	FALSE	FALSE	FALSE	ON	12	76250415	BBS10	0.767826	0.275064	OS	TRUE	reported	GCST90274787	12	76644195	0.0492	3.09E-06	13809	FGF19	TRUE	reported	0.0014745	21.7559	0.0198	14,744 European ancestry individuals	2	TRUE	NA
rs145274424	T	C	T	C	0.1992	0.180919	0.9777	0.984672	FALSE	FALSE	FALSE	ON	7	17405929	RP11-507K12.1	0.271421	0.164502	OS	TRUE	reported	GCST90274787	7	17445553	0.0421	2.23E-06	14735	FGF19	TRUE	reported	0.00151707	22.3849	0.0223	14,744 European ancestry individuals	2	TRUE	NA
rs1671812	T	C	T	C	0.0621	-0.054279	0.6316	0.702793	FALSE	FALSE	FALSE	ON	11	114625198	NXPE4	0.225651	0.044798	OS	TRUE	reported	GCST90274787	11	114495920	0.0132	2.54E-06	12412	FGF19	TRUE	reported	0.0014998	22.1297	0.3684	14,744 European ancestry individuals	2	TRUE	NA
rs17326790	T	C	T	C	0.2161	-0.0608169	0.0209	0.0237651	FALSE	FALSE	FALSE	ON	13	84783692	SLITRK1	0.650437	0.134207	OS	TRUE	reported	GCST90274787	13	85357827	0.0471	4.47E-06	14741	FGF19	TRUE	reported	0.00142658	21.0479	0.0209	14,744 European ancestry individuals	2	TRUE	NA
rs191522330	T	C	T	C	0.2325	0.161074	0.9812	0.963157	FALSE	FALSE	FALSE	ON	11	5588818	HBG2	0.146244	0.110861	OS	TRUE	reported	GCST90274787	11	5610048	0.0488	1.89E-06	14738	FGF19	TRUE	reported	0.00153811	22.6959	0.0188	14,744 European ancestry individuals	2	TRUE	NA
rs2306969	A	G	A	G	0.0674	-0.0657358	0.2338	0.214514	FALSE	FALSE	FALSE	ON	19	5851790	FUT3	0.186996	0.049818	OS	TRUE	reported	GCST90274787	19	5851801	0.0141	1.75E-06	14739	FGF19	TRUE	reported	0.00154831	22.8467	0.2338	14,744 European ancestry individuals	2	TRUE	NA
rs2906655	T	C	T	C	-0.0623	0.0193102	0.2503	0.197457	FALSE	FALSE	FALSE	ON	7	101926022	CUX1	0.708985	0.0517396	OS	TRUE	reported	GCST90274787	7	101569302	0.0135	3.93E-06	14743	FGF19	TRUE	reported	0.00144322	21.2936	0.2503	14,744 European ancestry individuals	2	TRUE	NA
rs35836706	A	G	A	G	0.2151	-0.0188299	0.0203	0.0265253	FALSE	FALSE	FALSE	ON	9	81820834	SPATA31D4	0.882872	0.127808	OS	TRUE	reported	GCST90274787	9	84435749	0.0456	2.39E-06	14734	FGF19	TRUE	reported	0.00150781	22.2481	0.0203	14,744 European ancestry individuals	2	TRUE	NA
rs516246	T	C	T	C	-0.1661	0.0105122	0.445	0.374829	FALSE	FALSE	FALSE	ON	19	48702915	FUT2	0.803177	0.0421775	OS	TRUE	reported	GCST90274787	19	49206172	0.0118	5.31E-45	14744	FGF19	TRUE	reported	0.0132686	198.115	0.445	14,744 European ancestry individuals	2	TRUE	NA
rs7005978	A	G	A	G	-0.1055	-0.0816519	0.3458	0.384217	FALSE	FALSE	FALSE	ON	8	58470156	UBXN2B	0.0521687	0.0420509	OS	TRUE	reported	GCST90274787	8	59382715	0.0123	9.72E-18	14744	FGF19	TRUE	reported	0.004968	73.559	0.3458	14,744 European ancestry individuals	2	TRUE	NA
rs76708593	T	C	T	C	0.1024	0.0483052	0.9158	0.893525	FALSE	FALSE	FALSE	ON	12	107753468	PRDM4	0.469052	0.0667178	OS	TRUE	reported	GCST90274787	12	108147245	0.0222	3.98E-06	14296	FGF19	TRUE	reported	0.00144184	21.2733	0.0842	14,744 European ancestry individuals	2	TRUE	NA
rs834971	A	G	A	G	-0.0614	-0.0276566	0.3002	0.285993	FALSE	FALSE	FALSE	ON	1	99632499	PALMD	0.541719	0.0453227	OS	TRUE	reported	GCST90274787	1	100098055	0.0128	1.61E-06	14728	FGF19	TRUE	reported	0.00155915	23.0069	0.3002	14,744 European ancestry individuals	2	TRUE	NA
rs10778675	A	C	A	C	0.0792	0.0844905	0.1687	0.152342	FALSE	FALSE	FALSE	ON	12	79511778	SYT1	0.136358	0.0567245	OS	TRUE	reported	GCST90274778	12	79905558	0.0158	5.37E-07	14295	CX3CL1	TRUE	reported	0.00175464	25.1232	0.1687	14,743 European ancestry individuals	2	TRUE	NA
rs111472651	C	G	C	G	-0.1191	-0.064359	0.9355	0.950018	FALSE	TRUE	FALSE	ON	2	43890649	LRPPRC	0.502176	0.0959051	OS	TRUE	reported	GCST90274778	2	44117788	0.0248	1.57E-06	14728	CX3CL1	TRUE	reported	0.00161078	23.06	0.0645	14,743 European ancestry individuals	2	TRUE	NA
rs114359340	A	G	A	G	-0.1881	0.142309	0.9747	0.987416	FALSE	FALSE	FALSE	ON	1	6472257	PLEKHG5	0.443244	0.185606	OS	TRUE	reported	GCST90274778	1	6532317	0.0405	3.41E-06	13651	CX3CL1	TRUE	reported	0.00150671	21.5678	0.0253	14,743 European ancestry individuals	2	TRUE	NA
rs11682107	A	G	A	G	-0.0675	0.109152	0.5568	0.543546	FALSE	FALSE	FALSE	ON	2	113077945	IL1F10	0.00756432	0.0408667	OS	TRUE	reported	GCST90274778	2	113835522	0.0126	8.45E-08	12412	CX3CL1	TRUE	reported	0.0020036	28.695	0.4432	14,743 European ancestry individuals	2	TRUE	NA
rs117698194	A	G	A	G	-0.1996	0.0444215	0.0224	0.012531	FALSE	FALSE	FALSE	ON	15	85114263	PDE8A	0.810975	0.185733	OS	TRUE	reported	GCST90274778	15	85657494	0.0432	3.83E-06	13859	CX3CL1	TRUE	reported	0.00149115	21.3448	0.0224	14,743 European ancestry individuals	2	TRUE	NA
rs12331618	A	G	A	G	-0.0582	0.0246502	0.4914	0.424894	FALSE	FALSE	FALSE	ON	4	186218785	KLKB1	0.5507	0.04131	OS	TRUE	reported	GCST90274778	4	187139939	0.0114	3.30E-07	14729	CX3CL1	TRUE	reported	0.00181996	26.0601	0.4914	14,743 European ancestry individuals	2	TRUE	NA
rs13167439	T	C	T	C	-0.0903	-0.0508694	0.89	0.882152	FALSE	FALSE	FALSE	ON	5	121060371	PRR16	0.424238	0.0636592	OS	TRUE	reported	GCST90274778	5	120396066	0.0193	2.89E-06	14295	CX3CL1	TRUE	reported	0.00152902	21.8877	0.11	14,743 European ancestry individuals	2	TRUE	NA
rs1976172	C	G	C	G	-0.0569	-0.0348393	0.3525	0.379395	FALSE	TRUE	FALSE	ON	3	1218798	CNTN6	0.40955	0.0422455	OS	TRUE	reported	GCST90274778	3	1260482	0.012	2.12E-06	14732	CX3CL1	TRUE	reported	0.00157035	22.4803	0.3525	14,743 European ancestry individuals	2	TRUE	NA
rs2442752	T	C	T	C	-0.0589	-0.0556606	0.6177	0.654788	FALSE	FALSE	FALSE	ON	6	31383987	MICA	0.19623	0.0430687	OS	TRUE	reported	GCST90274778	6	31351764	0.0117	4.80E-07	14743	CX3CL1	TRUE	reported	0.00176972	25.3395	0.3823	14,743 European ancestry individuals	2	TRUE	NA
rs2731674	T	G	T	G	-0.0681	0.0304102	0.274	0.259609	FALSE	FALSE	FALSE	ON	5	177412889	GRK6	0.51427	0.0466268	OS	TRUE	reported	GCST90274778	5	176839890	0.0128	1.04E-07	14740	CX3CL1	TRUE	reported	0.0019762	28.3018	0.274	14,743 European ancestry individuals	2	TRUE	NA
rs35026817	T	G	T	G	0.0633	0.0959962	0.3327	0.302465	FALSE	FALSE	FALSE	ON	3	70087441	RP11-231I13.2	0.0311939	0.0445543	OS	TRUE	reported	GCST90274778	3	70136592	0.0122	2.12E-07	14740	CX3CL1	TRUE	reported	0.00187969	26.917	0.3327	14,743 European ancestry individuals	2	TRUE	NA
rs3732378	A	G	A	G	0.0941	0.0169926	0.1671	0.159008	FALSE	FALSE	FALSE	ON	3	39265671	CX3CR1	0.761144	0.0559006	OS	TRUE	reported	GCST90274778	3	39307162	0.0154	9.94E-10	14740	CX3CL1	TRUE	reported	0.00260508	37.3316	0.1671	14,743 European ancestry individuals	2	TRUE	NA
rs55896747	T	C	T	C	0.1129	-0.227434	0.9372	0.960793	FALSE	FALSE	FALSE	ON	16	57474683	DOK4	0.029559	0.104522	OS	TRUE	reported	GCST90274778	16	57508595	0.0244	3.71E-06	14734	CX3CL1	TRUE	reported	0.00149546	21.4066	0.0628	14,743 European ancestry individuals	2	TRUE	NA
rs56397903	A	G	A	G	0.1968	0.1623	0.9744	0.955712	FALSE	FALSE	FALSE	ON	8	26883762	ADRA1A	0.105438	0.100244	OS	TRUE	reported	GCST90274778	8	26741279	0.0424	3.46E-06	14743	CX3CL1	TRUE	reported	0.0015048	21.5406	0.0256	14,743 European ancestry individuals	2	TRUE	NA
rs571946532	A	C	A	C	-0.2404	0.172378	0.981	0.984743	FALSE	FALSE	FALSE	ON	9	86270626	ISCA1	0.31163	0.170366	OS	TRUE	reported	GCST90274778	9	88885541	0.0512	2.66E-06	11768	CX3CL1	TRUE	reported	0.00153984	22.0429	0.019	14,743 European ancestry individuals	2	TRUE	NA
rs635634	T	C	T	C	-0.1145	0.00869346	0.1884	0.201607	FALSE	FALSE	FALSE	ON	9	133279427	ABO	0.864424	0.0509149	OS	TRUE	reported	GCST90274778	9	136155000	0.0166	5.29E-12	11792	CX3CL1	TRUE	reported	0.00331717	47.5701	0.1884	14,743 European ancestry individuals	2	TRUE	NA
rs6937696	T	C	T	C	-0.0811	0.0358207	0.651	0.644897	FALSE	FALSE	FALSE	ON	6	32450241	HLA-DRA	0.403059	0.042839	OS	TRUE	reported	GCST90274778	6	32418018	0.012	1.40E-11	14742	CX3CL1	TRUE	reported	0.003185	45.6687	0.349	14,743 European ancestry individuals	2	TRUE	NA
rs712137	A	C	A	C	0.0563	-0.00580237	0.6601	0.728298	FALSE	FALSE	FALSE	ON	12	40987482	CNTN1	0.89973	0.0460498	OS	TRUE	reported	GCST90274778	12	41381284	0.012	2.71E-06	14737	CX3CL1	TRUE	reported	0.00153745	22.0087	0.3399	14,743 European ancestry individuals	2	TRUE	NA
rs73137770	C	G	C	G	0.2442	0.133629	0.9812	0.987975	FALSE	TRUE	FALSE	ON	20	53953242	BCAS1	0.478593	0.18859	OS	TRUE	reported	GCST90274778	20	52569781	0.0529	3.91E-06	13808	CX3CL1	TRUE	reported	0.0014885	21.3068	0.0188	14,743 European ancestry individuals	2	TRUE	NA
rs77915710	A	G	A	G	-0.1436	0.0489021	0.0402	0.0120411	FALSE	FALSE	FALSE	ON	1	172130717	DNM3	0.796969	0.19008	OS	TRUE	reported	GCST90274778	1	172099857	0.0304	2.32E-06	14742	CX3CL1	TRUE	reported	0.00155848	22.3101	0.0402	14,743 European ancestry individuals	2	TRUE	NA
rs8052631	A	G	A	G	-0.1511	-0.0981959	0.9463	0.954133	FALSE	FALSE	FALSE	ON	16	57133318	CPNE2	0.316366	0.0980044	OS	TRUE	reported	GCST90274778	16	57167230	0.027	2.19E-08	14295	CX3CL1	TRUE	reported	0.00218608	31.3142	0.0537	14,743 European ancestry individuals	2	TRUE	NA
rs10780690	T	G	T	G	0.0557	0.0199913	0.5265	0.532493	FALSE	FALSE	FALSE	ON	9	84863257	NTRK2	0.626422	0.0410694	OS	TRUE	reported	GCST90274829	9	87478172	0.012	3.46E-06	14296	NT-3	TRUE	reported	0.00150891	21.542	0.4735	14,744 European ancestry individuals	2	TRUE	NA
rs11225042	A	C	A	C	-0.0973	-0.0401008	0.8737	0.846643	FALSE	FALSE	FALSE	ON	11	101856953	TRPC6	0.480587	0.0568516	OS	TRUE	reported	GCST90274829	11	101727684	0.0203	1.64E-06	12412	NT-3	TRUE	reported	0.00160881	22.9706	0.1263	14,744 European ancestry individuals	2	TRUE	NA
rs112418830	T	C	T	C	0.1366	-0.0285936	0.0567	0.0731808	FALSE	FALSE	FALSE	ON	6	150972752	MTHFD1L	0.716505	0.0787411	OS	TRUE	reported	GCST90274829	6	151293888	0.0263	2.06E-07	14296	NT-3	TRUE	reported	0.0018886	26.973	0.0567	14,744 European ancestry individuals	2	TRUE	NA
rs12517801	A	G	A	G	-0.0555	0.0250289	0.3609	0.459551	FALSE	FALSE	FALSE	ON	5	1730939	MRPL36	0.543145	0.0411616	OS	TRUE	reported	GCST90274829	5	1731054	0.0121	4.50E-06	14726	NT-3	TRUE	reported	0.00147349	21.0356	0.3609	14,744 European ancestry individuals	2	TRUE	NA
rs145686993	C	G	C	G	-0.2464	-0.0962232	0.0161	0.0128331	FALSE	TRUE	FALSE	ON	2	46079035	PRKCE	0.602651	0.184834	OS	TRUE	reported	GCST90274829	2	46306174	0.0539	4.84E-06	14257	NT-3	TRUE	reported	0.00146366	20.895	0.0161	14,744 European ancestry individuals	2	TRUE	NA
rs146532158	T	C	T	C	-0.1859	0.0367372	0.0249	0.0251485	FALSE	FALSE	FALSE	ON	10	114074103	ADRB1	0.78018	0.131635	OS	TRUE	reported	GCST90274829	10	115833862	0.0386	1.46E-06	14741	NT-3	TRUE	reported	0.00162424	23.1912	0.0249	14,744 European ancestry individuals	2	TRUE	NA
rs17537796	A	C	A	C	-0.2571	-0.166079	0.9866	0.983105	FALSE	FALSE	FALSE	ON	7	39986573	CDK13	0.302684	0.161133	OS	TRUE	reported	GCST90274829	7	40026172	0.0553	3.33E-06	14254	NT-3	TRUE	reported	0.0015138	21.6119	0.0134	14,744 European ancestry individuals	2	TRUE	NA
rs2034246	A	C	A	C	0.0582	0.00973625	0.5677	0.590884	FALSE	FALSE	FALSE	ON	5	115115890	TRIM36	0.815189	0.0416547	OS	TRUE	reported	GCST90274829	5	114451587	0.012	1.23E-06	14296	NT-3	TRUE	reported	0.00164717	23.5192	0.4323	14,744 European ancestry individuals	2	TRUE	NA
rs2107473	A	G	A	G	-0.2393	0.0028828	0.0175	0.015341	FALSE	FALSE	FALSE	ON	7	8723326	NXPH1	0.986676	0.172618	OS	TRUE	reported	GCST90274829	7	8762956	0.0507	2.36E-06	13394	NT-3	TRUE	reported	0.00156014	22.2745	0.0175	14,744 European ancestry individuals	2	TRUE	NA
rs2846299	A	G	A	G	0.0582	0.0277604	0.3022	0.299273	FALSE	FALSE	FALSE	ON	11	123504348	GRAMD1B	0.533587	0.0445921	OS	TRUE	reported	GCST90274829	11	123375056	0.0125	3.22E-06	14721	NT-3	TRUE	reported	0.00151823	21.6753	0.3022	14,744 European ancestry individuals	2	TRUE	NA
rs28735437	C	G	C	G	-0.1168	0.0147977	0.1435	0.113034	FALSE	TRUE	FALSE	ON	15	87971624	NTRK3	0.818681	0.0645508	OS	TRUE	reported	GCST90274829	15	88514855	0.0164	1.06E-12	14737	NT-3	TRUE	reported	0.00354509	50.7151	0.1435	14,744 European ancestry individuals	2	TRUE	NA
rs3218587	A	G	A	G	0.1364	-0.0648808	0.0429	0.0229932	FALSE	FALSE	FALSE	ON	6	111367724	REV3L	0.641171	0.139211	OS	TRUE	reported	GCST90274829	6	111688927	0.0294	3.49E-06	14744	NT-3	TRUE	reported	0.00150748	21.5215	0.0429	14,744 European ancestry individuals	2	TRUE	NA
rs5751454	T	C	T	C	0.1823	0.0974174	0.0287	0.0382252	FALSE	FALSE	FALSE	ON	22	43253709	SCUBE1	0.36198	0.106864	OS	TRUE	reported	GCST90274829	22	43649715	0.0398	4.64E-06	13680	NT-3	TRUE	reported	0.0014694	20.9771	0.0287	14,744 European ancestry individuals	2	TRUE	NA
rs58399805	A	T	A	T	0.1106	0.0586869	0.0799	0.0973432	FALSE	TRUE	FALSE	ON	12	5570938	ANO2	0.396526	0.0692193	OS	TRUE	reported	GCST90274829	12	5680104	0.022	4.98E-07	14737	NT-3	TRUE	reported	0.00176957	25.2699	0.0799	14,744 European ancestry individuals	2	TRUE	NA
rs72652073	C	G	C	G	0.058	-0.033247	0.3811	0.37821	FALSE	TRUE	FALSE	ON	8	71119666	EYA1	0.433497	0.0424491	OS	TRUE	reported	GCST90274829	8	72031901	0.0125	3.48E-06	14296	NT-3	TRUE	reported	0.00150783	21.5266	0.3811	14,744 European ancestry individuals	2	TRUE	NA
rs73166403	T	C	T	C	-0.092	0.0266361	0.1114	0.112349	FALSE	FALSE	FALSE	ON	7	152601143	XRCC2	0.68191	0.0649886	OS	TRUE	reported	GCST90274829	7	152298228	0.02	4.22E-06	14296	NT-3	TRUE	reported	0.00148198	21.157	0.1114	14,744 European ancestry individuals	2	TRUE	NA
rs79759094	A	G	A	G	-0.1163	-0.0176053	0.0638	0.0608488	FALSE	FALSE	FALSE	ON	4	7531372	SORCS2	0.836862	0.0855008	OS	TRUE	reported	GCST90274829	4	7533099	0.0251	3.60E-06	14728	NT-3	TRUE	reported	0.00150359	21.466	0.0638	14,744 European ancestry individuals	2	TRUE	NA
rs10792025	T	C	T	C	-0.0593	-0.0593903	0.3383	0.323869	FALSE	FALSE	FALSE	ON	11	69153743	TPCN2	0.175506	0.0438394	OS	TRUE	reported	GCST90274758	11	68921211	0.0124	1.73E-06	14727	eIF4E-BP1	TRUE	reported	0.00155021	22.8669	0.3383	14,736 European ancestry individuals	2	TRUE	NA
rs10926313	A	G	A	G	-0.0884	0.0205247	0.8334	0.794708	FALSE	FALSE	FALSE	ON	1	240641210	GREM2	0.689503	0.0513721	OS	TRUE	reported	GCST90274758	1	240804510	0.0175	4.39E-07	14288	eIF4E-BP1	TRUE	reported	0.00172931	25.5135	0.1666	14,736 European ancestry individuals	2	TRUE	NA
rs137887001	C	G	C	G	0.2235	0.19416	0.9827	0.985793	FALSE	TRUE	FALSE	ON	20	45938222	PCIF1	0.262218	0.173177	OS	TRUE	reported	GCST90274758	20	44566861	0.0486	4.25E-06	14288	eIF4E-BP1	TRUE	reported	0.0014337	21.1458	0.0173	14,736 European ancestry individuals	2	TRUE	NA
rs181095999	T	C	T	C	-0.2226	-0.0815123	0.0227	0.0165585	FALSE	FALSE	FALSE	ON	12	23770232	SOX5	0.618966	0.163905	OS	TRUE	reported	GCST90274758	12	23923166	0.0474	2.65E-06	14736	eIF4E-BP1	TRUE	reported	0.001495	22.0513	0.0227	14,736 European ancestry individuals	2	TRUE	NA
rs2731672	T	C	T	C	0.0926	0.0245996	0.2679	0.259317	FALSE	FALSE	FALSE	ON	5	177415473	GRK6	0.600374	0.0469582	OS	TRUE	reported	GCST90274758	5	176842474	0.0152	1.11E-09	11783	eIF4E-BP1	TRUE	reported	0.00251327	37.1087	0.2679	14,736 European ancestry individuals	2	TRUE	NA
rs2856226	T	C	T	C	-0.0995	0.0819409	0.8975	0.927463	FALSE	FALSE	FALSE	ON	17	15567100	CDRT1	0.298176	0.0787625	OS	TRUE	reported	GCST90274758	17	15470414	0.0214	3.33E-06	12404	eIF4E-BP1	TRUE	reported	0.00146548	21.6152	0.1025	14,736 European ancestry individuals	2	TRUE	NA
rs356283	T	G	T	G	0.0588	-0.037553	0.6475	0.744331	FALSE	FALSE	FALSE	ON	1	80509505	ADGRL2	0.423495	0.0469194	OS	TRUE	reported	GCST90274758	1	80975190	0.0123	1.75E-06	14730	eIF4E-BP1	TRUE	reported	0.00154906	22.85	0.3525	14,736 European ancestry individuals	2	TRUE	NA
rs3733402	A	G	A	G	-0.1305	-0.0245199	0.5102	0.575311	FALSE	FALSE	FALSE	ON	4	186236880	KLKB1	0.552439	0.0412715	OS	TRUE	reported	GCST90274758	4	187158034	0.0116	2.32E-29	14736	eIF4E-BP1	TRUE	reported	0.00851896	126.545	0.4898	14,736 European ancestry individuals	2	TRUE	NA
rs5030072	T	C	T	C	0.0594	-0.0954199	0.5711	0.590373	FALSE	FALSE	FALSE	ON	3	186737757	KNG1	0.0217926	0.0415961	OS	TRUE	reported	GCST90274758	3	186455546	0.0119	5.99E-07	14716	eIF4E-BP1	TRUE	reported	0.00168866	24.9127	0.4289	14,736 European ancestry individuals	2	TRUE	NA
rs6963617	T	C	T	C	0.0754	-0.0853048	0.2938	0.286083	FALSE	FALSE	FALSE	ON	7	17554690	RP11-507K12.1	0.0731779	0.0476105	OS	TRUE	reported	GCST90274758	7	17594314	0.0142	1.10E-07	14288	eIF4E-BP1	TRUE	reported	0.00191044	28.1908	0.2938	14,736 European ancestry individuals	2	TRUE	NA
rs76686678	T	G	T	G	0.2607	0.171613	0.015	0.0248071	FALSE	FALSE	FALSE	ON	2	37971763	RMDN2	0.190468	0.131082	OS	TRUE	reported	GCST90274758	2	38198906	0.0521	5.62E-07	14730	eIF4E-BP1	TRUE	reported	0.00169694	25.035	0.015	14,736 European ancestry individuals	2	TRUE	NA
rs10792444	T	C	T	C	-0.0865	0.0842061	0.8838	0.88362	FALSE	FALSE	FALSE	ON	11	64666679	NRXN2	0.187967	0.0639564	OS	TRUE	reported	GCST90274768	11	64434151	0.0181	1.76E-06	14732	CCL25	TRUE	reported	0.00154789	22.8358	0.1162	14,736 European ancestry individuals	2	TRUE	NA
rs11028036	A	G	A	G	0.0546	0.0183316	0.5707	0.568786	FALSE	FALSE	FALSE	ON	11	24578600	LUZP2	0.657911	0.0413992	OS	TRUE	reported	GCST90274768	11	24600146	0.0117	3.06E-06	14728	CCL25	TRUE	reported	0.00147608	21.7748	0.4293	14,736 European ancestry individuals	2	TRUE	NA
rs11140450	A	T	A	T	-0.2681	-0.104093	0.9693	0.978535	FALSE	TRUE	FALSE	ON	9	84223109	SLC28A3	0.460427	0.14102	OS	TRUE	reported	GCST90274768	9	86838024	0.0579	3.65E-06	10797	CCL25	TRUE	reported	0.00145326	21.4377	0.0307	14,736 European ancestry individuals	2	TRUE	NA
rs111437511	T	C	T	C	0.1437	0.0398731	0.0428	0.0257227	FALSE	FALSE	FALSE	ON	8	10836491	CTD-2135J3.4,PINX1	0.759334	0.130153	OS	TRUE	reported	GCST90274768	8	10694001	0.0297	1.31E-06	14733	CCL25	TRUE	reported	0.00158653	23.4068	0.0428	14,736 European ancestry individuals	2	TRUE	NA
rs12114935	A	G	A	G	0.0769	-0.0385626	0.7856	0.724508	FALSE	FALSE	FALSE	ON	8	42243291	IKBKB	0.400921	0.0459092	OS	TRUE	reported	GCST90274768	8	42100809	0.0142	6.11E-08	14732	CCL25	TRUE	reported	0.00198678	29.3236	0.2144	14,736 European ancestry individuals	2	TRUE	NA
rs12606983	T	C	T	C	-0.0673	0.034622	0.2475	0.296837	FALSE	FALSE	FALSE	ON	18	2511739	METTL4	0.439937	0.0448296	OS	TRUE	reported	GCST90274768	18	2511738	0.0134	5.10E-07	14715	CCL25	TRUE	reported	0.00170929	25.221	0.2475	14,736 European ancestry individuals	2	TRUE	NA
rs143132666	A	C	A	C	-0.1934	-0.0785468	0.0225	0.0253799	FALSE	FALSE	FALSE	ON	1	160792288	LY9	0.546325	0.1302	OS	TRUE	reported	GCST90274768	1	160762078	0.0406	1.90E-06	14734	CCL25	TRUE	reported	0.00153791	22.6883	0.0225	14,736 European ancestry individuals	2	TRUE	NA
rs147851492	A	G	A	G	0.2127	0.0440581	0.0215	0.0244772	FALSE	FALSE	FALSE	ON	15	56345958	TEX9	0.73998	0.132753	OS	TRUE	reported	GCST90274768	15	56638156	0.0449	2.17E-06	14727	CCL25	TRUE	reported	0.00152097	22.438	0.0215	14,736 European ancestry individuals	2	TRUE	NA
rs149395110	T	C	T	C	-0.2782	-0.347813	0.0129	0.00473097	FALSE	FALSE	FALSE	ON	2	130201646	TUBA3E	0.254447	0.305202	OS	TRUE	reported	GCST90274768	2	130959219	0.0609	4.92E-06	12880	CCL25	TRUE	reported	0.0014145	20.8651	0.0129	14,736 European ancestry individuals	2	TRUE	NA
rs1705699	T	C	T	C	-0.0546	-0.0272516	0.5447	0.512479	FALSE	FALSE	FALSE	ON	8	23923940	STC1	0.505211	0.0408991	OS	TRUE	reported	GCST90274768	8	23781453	0.0116	2.52E-06	14714	CCL25	TRUE	reported	0.0015016	22.1519	0.4553	14,736 European ancestry individuals	2	TRUE	NA
rs521795	T	C	T	C	-0.0624	-0.0686645	0.3844	0.515732	FALSE	FALSE	FALSE	ON	13	21710787	FGF9	0.0943344	0.0410437	OS	TRUE	reported	GCST90274768	13	22284926	0.0122	3.14E-07	14288	CCL25	TRUE	reported	0.00177263	26.1572	0.3844	14,736 European ancestry individuals	2	TRUE	NA
rs635634	T	C	T	C	-0.2482	0.00869346	0.1875	0.201607	FALSE	FALSE	FALSE	ON	9	133279427	ABO	0.864424	0.0509149	OS	TRUE	reported	GCST90274768	9	136155000	0.0166	1.52E-50	11785	CCL25	TRUE	reported	0.0149481	223.526	0.1875	14,736 European ancestry individuals	2	TRUE	NA
rs636479	A	G	A	G	0.0548	0.0711963	0.3757	0.35971	FALSE	FALSE	FALSE	ON	11	75708598	MOGAT2	0.0954993	0.0427071	OS	TRUE	reported	GCST90274768	11	75419643	0.0119	4.12E-06	14731	CCL25	TRUE	reported	0.00143741	21.2035	0.3757	14,736 European ancestry individuals	2	TRUE	NA
rs7137942	A	G	A	G	-0.0637	-0.032485	0.6502	0.650828	FALSE	FALSE	FALSE	ON	12	80783986	LIN7A	0.449392	0.0429452	OS	TRUE	reported	GCST90274768	12	81177765	0.0133	1.67E-06	12404	CCL25	TRUE	reported	0.00155467	22.9359	0.3498	14,736 European ancestry individuals	2	TRUE	NA
rs7252764	T	C	T	C	0.2321	0.138808	0.0471	0.0874207	FALSE	FALSE	FALSE	ON	19	7762251	CLEC4M	0.0556852	0.0725419	OS	TRUE	reported	GCST90274768	19	7827137	0.0295	3.61E-15	14736	CCL25	TRUE	reported	0.00418431	61.8938	0.0471	14,736 European ancestry individuals	2	TRUE	NA
rs7296588	A	G	A	G	-0.1159	0.0219657	0.4365	0.429935	FALSE	FALSE	FALSE	ON	12	468934	B4GALNT3	0.595677	0.0413956	OS	TRUE	reported	GCST90274768	12	578100	0.0116	1.66E-23	14725	CCL25	TRUE	reported	0.00673064	99.8141	0.4365	14,736 European ancestry individuals	2	TRUE	NA
rs74256540	A	G	A	G	0.1236	0.000479812	0.1421	0.149247	FALSE	FALSE	FALSE	ON	19	8175381	FBN3	0.993328	0.0573754	OS	TRUE	reported	GCST90274768	19	8240265	0.017	3.58E-13	14288	CCL25	TRUE	reported	0.00357538	52.8543	0.1421	14,736 European ancestry individuals	2	TRUE	NA
rs759817	T	C	T	C	0.3919	-0.0270837	0.3275	0.34439	FALSE	FALSE	FALSE	ON	19	7972156	ELAVL1	0.529468	0.0430709	OS	TRUE	reported	GCST90274768	19	8037040	0.0123	1.00E-200	14288	CCL25	TRUE	reported	0.064467	1015.04	0.3275	14,736 European ancestry individuals	2	TRUE	NA
rs7611785	A	G	A	G	0.0941	0.019061	0.103	0.136842	FALSE	FALSE	FALSE	ON	3	144494572	C3orf58	0.748752	0.0595125	OS	TRUE	reported	GCST90274768	3	144213414	0.0198	2.01E-06	14736	CCL25	TRUE	reported	0.00153081	22.5834	0.103	14,736 European ancestry individuals	2	TRUE	NA
rs7806274	T	C	T	C	-0.0755	0.0795591	0.1668	0.176374	FALSE	FALSE	FALSE	ON	7	155354082	BLACE	0.138231	0.0536688	OS	TRUE	reported	GCST90274768	7	155146782	0.0161	2.74E-06	13667	CCL25	TRUE	reported	0.0014905	21.9879	0.1668	14,736 European ancestry individuals	2	TRUE	NA
rs79990760	A	G	A	G	0.2192	-0.0308986	0.9825	0.974628	FALSE	FALSE	FALSE	ON	10	29157864	LYZL1	0.815588	0.132485	OS	TRUE	reported	GCST90274768	10	29446793	0.0478	4.52E-06	14725	CCL25	TRUE	reported	0.00142542	21.0265	0.0175	14,736 European ancestry individuals	2	TRUE	NA
rs851850	A	G	A	G	-0.0777	0.0857643	0.846	0.858587	FALSE	FALSE	FALSE	ON	6	66375184	EYS	0.143995	0.0586994	OS	TRUE	reported	GCST90274768	6	67085077	0.0163	1.87E-06	14288	CCL25	TRUE	reported	0.00154005	22.72	0.154	14,736 European ancestry individuals	2	TRUE	NA
rs10822155	A	C	A	C	0.0838	-0.0554943	0.4155	0.384201	FALSE	FALSE	FALSE	ON	10	63311455	JMJD1C	0.187637	0.0421176	OS	TRUE	reported	GCST90274848	10	65071215	0.0117	7.93E-13	14744	VEGF-A	TRUE	reported	0.00346848	51.2929	0.4155	14,744 European ancestry individuals	2	TRUE	NA
rs114694170	T	C	T	C	-0.1625	0.191428	0.9462	0.944165	FALSE	FALSE	FALSE	ON	5	88884379	MEF2C	0.0318735	0.0892028	OS	TRUE	reported	GCST90274848	5	88180196	0.0267	1.16E-09	14728	VEGF-A	TRUE	reported	0.00250684	37.0361	0.0538	14,744 European ancestry individuals	2	TRUE	NA
rs117976551	C	G	C	G	-0.2163	0.182039	0.9739	0.985681	FALSE	TRUE	FALSE	ON	8	72680097	KCNB2	0.299018	0.175283	OS	TRUE	reported	GCST90274848	8	73592332	0.0449	1.45E-06	13809	VEGF-A	TRUE	reported	0.00157206	23.2039	0.0261	14,744 European ancestry individuals	2	TRUE	NA
rs11953790	T	C	T	C	-0.1842	-0.20022	0.028	0.0108034	FALSE	FALSE	FALSE	ON	5	118035492	DTWD2	0.316008	0.199682	OS	TRUE	reported	GCST90274848	5	117371187	0.0374	8.43E-07	14730	VEGF-A	TRUE	reported	0.00164306	24.2537	0.028	14,744 European ancestry individuals	2	TRUE	NA
rs1203834	T	C	T	C	0.1174	0.0233102	0.069	0.0817228	FALSE	FALSE	FALSE	ON	16	181542	HBQ1	0.755755	0.074938	OS	TRUE	reported	GCST90274848	16	231541	0.0253	3.48E-06	13232	VEGF-A	TRUE	reported	0.00145879	21.5296	0.069	14,744 European ancestry individuals	2	TRUE	NA
rs138648222	C	G	C	G	0.1981	-0.00913462	0.0248	0.0137592	FALSE	TRUE	FALSE	ON	13	28761487	SLC46A3	0.958615	0.176032	OS	TRUE	reported	GCST90274848	13	29335624	0.0397	6.04E-07	14739	VEGF-A	TRUE	reported	0.0016865	24.896	0.0248	14,744 European ancestry individuals	2	TRUE	NA
rs144037665	A	C	A	C	-0.2779	0.0356361	0.9871	0.991455	FALSE	FALSE	FALSE	ON	13	76888489	KCTD12	0.871382	0.220107	OS	TRUE	reported	GCST90274848	13	77462624	0.0603	4.05E-06	11969	VEGF-A	TRUE	reported	0.00143896	21.2365	0.0129	14,744 European ancestry individuals	2	TRUE	NA
rs145703410	T	C	T	C	-0.2475	-0.12143	0.0153	0.0217809	FALSE	FALSE	FALSE	ON	9	3020960	PUM3	0.391024	0.141566	OS	TRUE	reported	GCST90274848	9	3020960	0.0539	4.39E-06	14296	VEGF-A	TRUE	reported	0.00142851	21.0821	0.0153	14,744 European ancestry individuals	2	TRUE	NA
rs145846107	T	C	T	C	0.2736	-0.125063	0.0162	0.00316102	FALSE	FALSE	FALSE	ON	12	74867496	KCNC2	0.74294	0.381335	OS	TRUE	reported	GCST90274848	12	75261276	0.0582	2.59E-06	13422	VEGF-A	TRUE	reported	0.00149716	22.0967	0.0162	14,744 European ancestry individuals	2	TRUE	NA
rs16883415	T	C	T	C	-0.22	0.142292	0.9797	0.986287	FALSE	FALSE	FALSE	ON	5	54747757	SNX18	0.416667	0.17519	OS	TRUE	reported	GCST90274848	5	54043585	0.0457	1.48E-06	14744	VEGF-A	TRUE	reported	0.00156987	23.1715	0.0203	14,744 European ancestry individuals	2	TRUE	NA
rs2050256	A	G	A	G	-0.0734	0.04819	0.8126	0.780951	FALSE	FALSE	FALSE	ON	1	31739082	ADGRB2	0.332138	0.0496897	OS	TRUE	reported	GCST90274848	1	32204683	0.0152	1.37E-06	14739	VEGF-A	TRUE	reported	0.00157961	23.3156	0.1874	14,744 European ancestry individuals	2	TRUE	NA
rs34536806	T	G	T	G	0.0992	0.0746974	0.9024	0.928527	FALSE	FALSE	FALSE	ON	11	95541323	FAM76B	0.353619	0.0805282	OS	TRUE	reported	GCST90274848	11	95274487	0.0208	1.85E-06	14296	VEGF-A	TRUE	reported	0.00154085	22.7425	0.0976	14,744 European ancestry individuals	2	TRUE	NA
rs4875579	C	G	C	G	-0.0741	0.124396	0.8345	0.838826	FALSE	TRUE	FALSE	ON	8	5555486	CSMD1	0.0262652	0.0559767	OS	TRUE	reported	GCST90274848	8	5413008	0.0158	2.73E-06	14296	VEGF-A	TRUE	reported	0.00149007	21.9919	0.1655	14,744 European ancestry individuals	2	TRUE	NA
rs61818787	T	C	T	C	-0.0759	-0.00726322	0.8114	0.754286	FALSE	FALSE	FALSE	ON	1	190407308	BRINP3	0.878732	0.0476036	OS	TRUE	reported	GCST90274848	1	190376438	0.0148	2.92E-07	14732	VEGF-A	TRUE	reported	0.00178122	26.2967	0.1886	14,744 European ancestry individuals	2	TRUE	NA
rs6582666	C	G	C	G	-0.1288	0.0677889	0.9341	0.94032	FALSE	TRUE	FALSE	ON	12	46516103	SLC38A2	0.432741	0.0864092	OS	TRUE	reported	GCST90274848	12	46909886	0.0265	1.17E-06	11791	VEGF-A	TRUE	reported	0.00160021	23.6201	0.0659	14,744 European ancestry individuals	2	TRUE	NA
rs6993770	A	T	A	T	0.1231	-0.0619906	0.7319	0.775914	FALSE	TRUE	FALSE	ON	8	105569300	ZFPM2	0.210332	0.0494875	OS	TRUE	reported	GCST90274848	8	106581528	0.0134	4.06E-20	14296	VEGF-A	TRUE	reported	0.00569323	84.3816	0.2681	14,744 European ancestry individuals	2	TRUE	NA
rs7688836	A	G	A	G	-0.0685	0.0787875	0.2065	0.213069	FALSE	FALSE	FALSE	ON	4	93848535	ATOH1	0.116035	0.0501309	OS	TRUE	reported	GCST90274848	4	94769686	0.0145	2.31E-06	14742	VEGF-A	TRUE	reported	0.00151189	22.3145	0.2065	14,744 European ancestry individuals	2	TRUE	NA
rs9349270	A	C	A	C	0.1055	0.00351232	0.1166	0.0953194	FALSE	FALSE	FALSE	ON	6	44075755	MRPL14	0.960028	0.070081	OS	TRUE	reported	GCST90274848	6	44043492	0.0188	2.00E-08	14296	VEGF-A	TRUE	reported	0.00213204	31.4869	0.1166	14,744 European ancestry individuals	2	TRUE	NA
rs9369434	T	C	T	C	-0.3686	-0.0560883	0.4233	0.468192	FALSE	FALSE	FALSE	ON	6	43950670	C6orf223	0.175667	0.0414175	OS	TRUE	reported	GCST90274848	6	43918407	0.012	1.00E-200	14295	VEGF-A	TRUE	reported	0.0601634	943.386	0.4233	14,744 European ancestry individuals	2	TRUE	NA
rs10831650	A	G	A	G	0.0692	0.0602369	0.3558	0.289952	FALSE	FALSE	FALSE	ON	11	11622844	GALNT18	0.183593	0.0452986	OS	TRUE	reported	GCST90274846	11	11644391	0.0125	3.09E-08	14288	TWEAK	TRUE	reported	0.00310804	30.6411	0.3558	14,736 European ancestry individuals	2	TRUE	NA
rs11136339	T	C	T	C	0.0613	-0.065537	0.388	0.394728	FALSE	FALSE	FALSE	ON	8	143939177	PLEC	0.117242	0.0418378	OS	TRUE	reported	GCST90274846	8	145013345	0.0122	5.05E-07	13664	TWEAK	TRUE	reported	0.00256173	25.2414	0.388	14,736 European ancestry individuals	2	TRUE	NA
rs111641307	C	G	C	G	-0.401	-0.0483344	0.9859	0.995005	FALSE	TRUE	FALSE	ON	10	50016211	AGAP6	0.86787	0.290533	OS	TRUE	reported	GCST90274846	10	51775971	0.0871	4.15E-06	10446	TWEAK	TRUE	reported	0.00215161	21.1916	0.0141	14,736 European ancestry individuals	2	TRUE	NA
rs11738159	T	C	T	C	0.0577	-0.0465059	0.4339	0.408507	FALSE	FALSE	FALSE	ON	5	167884488	TENM2	0.263276	0.0415721	OS	TRUE	reported	GCST90274846	5	167311493	0.0119	1.24E-06	14288	TWEAK	TRUE	reported	0.00238598	23.5055	0.4339	14,736 European ancestry individuals	2	TRUE	NA
rs117550445	C	G	C	G	-0.1855	0.0307779	0.9706	0.969776	FALSE	TRUE	FALSE	ON	12	82093799	CCDC59	0.797972	0.120239	OS	TRUE	reported	GCST90274846	12	82487578	0.0377	8.64E-07	14721	TWEAK	TRUE	reported	0.00245688	24.2057	0.0294	14,736 European ancestry individuals	2	TRUE	NA
rs12145644	A	T	A	T	-0.0727	-0.0200413	0.2484	0.258722	FALSE	TRUE	FALSE	ON	1	162548204	UAP1	0.669578	0.0469651	OS	TRUE	reported	GCST90274846	1	162517994	0.0141	2.52E-07	14287	TWEAK	TRUE	reported	0.00269714	26.5792	0.2484	14,736 European ancestry individuals	2	TRUE	NA
rs12726054	A	G	A	G	0.109	0.00625126	0.0734	0.121511	FALSE	FALSE	FALSE	ON	1	233488114	RP5-862P8.2	0.921219	0.0632087	OS	TRUE	reported	GCST90274846	1	233623860	0.0228	1.75E-06	14721	TWEAK	TRUE	reported	0.00231964	22.8505	0.0734	14,736 European ancestry individuals	2	TRUE	NA
rs13107325	T	C	T	C	0.2027	-0.252037	0.0696	0.0141075	FALSE	FALSE	FALSE	ON	4	102267552	SLC39A8	0.14275	0.171965	OS	TRUE	reported	GCST90274846	4	103188709	0.0236	8.77E-18	14733	TWEAK	TRUE	reported	0.00744874	73.7556	0.0696	14,736 European ancestry individuals	2	TRUE	NA
rs16879825	A	G	A	G	-0.2027	-0.0140143	0.9577	0.933867	FALSE	FALSE	FALSE	ON	6	87807018	AKIRIN2	0.865339	0.0826404	OS	TRUE	reported	GCST90274846	6	88516736	0.0438	3.69E-06	11784	TWEAK	TRUE	reported	0.00217401	21.4127	0.0423	14,736 European ancestry individuals	2	TRUE	NA
rs1965399	A	G	A	G	-0.1312	0.0993399	0.9544	0.973009	FALSE	FALSE	FALSE	ON	3	142986853	U2SURP	0.432831	0.126651	OS	TRUE	reported	GCST90274846	3	142705695	0.028	2.79E-06	14736	TWEAK	TRUE	reported	0.00222858	21.9515	0.0456	14,736 European ancestry individuals	2	TRUE	NA
rs2163333	A	G	A	G	0.1404	0.00585785	0.9522	0.959872	FALSE	FALSE	FALSE	ON	2	52850616	ASB3	0.955071	0.103973	OS	TRUE	reported	GCST90274846	2	53077754	0.0273	2.71E-07	14719	TWEAK	TRUE	reported	0.00268342	26.4436	0.0478	14,736 European ancestry individuals	2	TRUE	NA
rs34790908	T	C	T	C	0.211	-0.0406314	0.2563	0.237569	FALSE	FALSE	FALSE	ON	17	7547793	TNFSF12	0.397676	0.0480401	OS	TRUE	reported	GCST90274846	17	7451110	0.0129	3.90E-60	14732	TWEAK	TRUE	reported	0.0264954	267.484	0.2563	14,736 European ancestry individuals	2	TRUE	NA
rs3821473	A	G	A	G	-0.0622	0.0252114	0.2327	0.25925	FALSE	FALSE	FALSE	ON	3	59640151	FHIT	0.587861	0.0465209	OS	TRUE	reported	GCST90274846	3	59625877	0.0136	4.80E-06	14736	TWEAK	TRUE	reported	0.00212337	20.9129	0.2327	14,736 European ancestry individuals	2	TRUE	NA
rs4882710	T	C	T	C	0.0666	0.0594175	0.3457	0.411873	FALSE	FALSE	FALSE	ON	12	128617021	TMEM132C	0.15315	0.0415945	OS	TRUE	reported	GCST90274846	12	129101566	0.0131	3.70E-07	14288	TWEAK	TRUE	reported	0.00262248	25.8415	0.3457	14,736 European ancestry individuals	2	TRUE	NA
rs56023600	T	C	T	C	-0.0856	0.0203017	0.8764	0.845255	FALSE	FALSE	FALSE	ON	9	5636355	RIC1	0.721558	0.056967	OS	TRUE	reported	GCST90274846	9	5636355	0.0186	4.18E-06	14287	TWEAK	TRUE	reported	0.00214998	21.1755	0.1236	14,736 European ancestry individuals	2	TRUE	NA
rs579459	T	C	T	C	0.1098	-0.0217999	0.7888	0.776733	FALSE	FALSE	FALSE	ON	9	133278724	ABO	0.656643	0.0490378	OS	TRUE	reported	GCST90274846	9	136154168	0.0157	2.68E-12	11785	TWEAK	TRUE	reported	0.00495104	48.9009	0.2112	14,736 European ancestry individuals	2	TRUE	NA
rs7019909	T	C	T	C	-0.0897	-0.130878	0.1102	0.120129	FALSE	FALSE	FALSE	ON	9	33113324	B4GALT1	0.0380689	0.0631007	OS	TRUE	reported	GCST90274846	9	33113322	0.0193	3.36E-06	14288	TWEAK	TRUE	reported	0.00219262	21.5964	0.1102	14,736 European ancestry individuals	2	TRUE	NA
rs73590361	T	C	T	C	-0.0744	-0.0282363	0.1517	0.14591	FALSE	FALSE	FALSE	ON	12	483233	B4GALNT3	0.625672	0.0578816	OS	TRUE	reported	GCST90274846	12	592399	0.0161	3.82E-06	14726	TWEAK	TRUE	reported	0.00216769	21.3504	0.1517	14,736 European ancestry individuals	2	TRUE	NA
rs7503751	A	G	A	G	-0.1386	0.0911957	0.0779	0.0502212	FALSE	FALSE	FALSE	ON	17	7886224	CHD3	0.332359	0.0940769	OS	TRUE	reported	GCST90274846	17	7789542	0.0238	5.76E-09	14288	TWEAK	TRUE	reported	0.00343814	33.9066	0.0779	14,736 European ancestry individuals	2	TRUE	NA
rs76047473	T	C	T	C	0.1318	0.045289	0.0482	0.0458758	FALSE	FALSE	FALSE	ON	10	131017692	TCERG1L	0.646007	0.0986009	OS	TRUE	reported	GCST90274846	10	132815955	0.0286	4.06E-06	14718	TWEAK	TRUE	reported	0.0021558	21.233	0.0482	14,736 European ancestry individuals	2	TRUE	NA
rs76133364	A	C	A	C	0.1896	0.0382362	0.0315	0.0482514	FALSE	FALSE	FALSE	ON	19	19595405	PBX4	0.687708	0.0951229	OS	TRUE	reported	GCST90274846	19	19706214	0.0369	2.77E-07	13224	TWEAK	TRUE	reported	0.00267859	26.3958	0.0315	14,736 European ancestry individuals	2	TRUE	NA
rs78254232	T	C	T	C	-0.2108	0.127467	0.9813	0.992009	FALSE	FALSE	FALSE	ON	3	174666397	NAALADL2	0.57959	0.230091	OS	TRUE	reported	GCST90274846	3	174384187	0.0456	3.79E-06	14248	TWEAK	TRUE	reported	0.00216928	21.366	0.0187	14,736 European ancestry individuals	2	TRUE	NA
rs826688	A	T	A	T	-0.0592	0.025992	0.3965	0.334738	FALSE	TRUE	FALSE	ON	2	108623413	LIMS1	0.548869	0.0433594	OS	TRUE	reported	GCST90274846	2	109239869	0.0125	2.18E-06	12835	TWEAK	TRUE	reported	0.00227656	22.4251	0.3965	14,736 European ancestry individuals	2	TRUE	NA
rs9842051	C	G	C	G	0.1192	-0.0724438	0.748	0.814451	FALSE	TRUE	FALSE	ON	3	143303014	SLC9A9	0.175276	0.0534465	OS	TRUE	reported	GCST90274846	3	143021856	0.014	1.68E-17	14288	TWEAK	TRUE	reported	0.00732069	72.4783	0.252	14,736 European ancestry individuals	2	TRUE	NA
rs10832027	A	G	A	G	-0.0568	0.0659937	0.6474	0.538844	FALSE	FALSE	FALSE	ON	11	13335636	ARNTL	0.108309	0.0410961	OS	TRUE	reported	GCST90274833	11	13357183	0.012	2.21E-06	14734	SCF	TRUE	reported	0.00151829	22.4014	0.3526	14,736 European ancestry individuals	2	TRUE	NA
rs10894669	A	C	A	C	-0.0606	-0.0732899	0.3129	0.323681	FALSE	FALSE	FALSE	ON	11	133337045	OPCML	0.0966674	0.0441179	OS	TRUE	reported	GCST90274833	11	133206940	0.0129	2.63E-06	14735	SCF	TRUE	reported	0.00149553	22.0651	0.3129	14,736 European ancestry individuals	2	TRUE	NA
rs11126305	A	G	A	G	-0.0567	0.0876972	0.4624	0.405674	FALSE	FALSE	FALSE	ON	2	70878938	VAX2	0.035999	0.0418216	OS	TRUE	reported	GCST90274833	2	71106068	0.0116	1.02E-06	14718	SCF	TRUE	reported	0.00161892	23.8886	0.4624	14,736 European ancestry individuals	2	TRUE	NA
rs11199541	T	C	T	C	0.1548	-0.306572	0.0334	0.0457796	FALSE	FALSE	FALSE	ON	10	120772235	WDR11	0.00369666	0.105607	OS	TRUE	reported	GCST90274833	10	122531747	0.0339	4.96E-06	14736	SCF	TRUE	reported	0.00141321	20.8489	0.0334	14,736 European ancestry individuals	2	TRUE	NA
rs11608458	T	C	T	C	-0.0707	-0.115295	0.6366	0.658698	FALSE	FALSE	FALSE	ON	12	88976029	DUSP6	0.00728048	0.0429606	OS	TRUE	reported	GCST90274833	12	89369806	0.0122	6.83E-09	14288	SCF	TRUE	reported	0.0022741	33.5784	0.3634	14,736 European ancestry individuals	2	TRUE	NA
rs11877350	A	G	A	G	0.0538	0.029493	0.4265	0.438479	FALSE	FALSE	FALSE	ON	18	46287348	C18orf25	0.474858	0.0412721	OS	TRUE	reported	GCST90274833	18	43867311	0.0117	4.26E-06	14728	SCF	TRUE	reported	0.00143301	21.1414	0.4265	14,736 European ancestry individuals	2	TRUE	NA
rs12149545	A	G	A	G	0.1146	0.0015992	0.3094	0.276152	FALSE	FALSE	FALSE	ON	16	56959249	CETP	0.972072	0.0456788	OS	TRUE	reported	GCST90274833	16	56993161	0.0123	1.20E-20	14736	SCF	TRUE	reported	0.00585716	86.7961	0.3094	14,736 European ancestry individuals	2	TRUE	NA
rs12378537	T	C	T	C	0.105	-0.0836947	0.1215	0.144686	FALSE	FALSE	FALSE	ON	9	133190139	OBP2B	0.150068	0.0581499	OS	TRUE	reported	GCST90274833	9	136065526	0.0219	1.63E-06	11337	SCF	TRUE	reported	0.00155773	22.9843	0.1215	14,736 European ancestry individuals	2	TRUE	NA
rs138854302	T	C	T	C	-0.1391	-0.0313304	0.0915	0.0785965	FALSE	FALSE	FALSE	ON	9	126045631	PBX3	0.68417	0.0770206	OS	TRUE	reported	GCST90274833	9	128807910	0.0205	1.16E-11	14736	SCF	TRUE	reported	0.00311509	46.0349	0.0915	14,736 European ancestry individuals	2	TRUE	NA
rs139690	A	G	A	G	0.1104	-0.0771462	0.9366	0.968275	FALSE	FALSE	FALSE	ON	22	24857060	SGSM1	0.509598	0.116983	OS	TRUE	reported	GCST90274833	22	25253027	0.024	4.22E-06	14734	SCF	TRUE	reported	0.00143407	21.1571	0.0634	14,736 European ancestry individuals	2	TRUE	NA
rs146276488	A	G	A	G	0.2422	0.0107068	0.0144	0.0137714	FALSE	FALSE	FALSE	ON	20	45480558	WFDC2	0.952021	0.177946	OS	TRUE	reported	GCST90274833	20	44109198	0.0516	2.68E-06	14728	SCF	TRUE	reported	0.00149307	22.0288	0.0144	14,736 European ancestry individuals	2	TRUE	NA
rs151246947	A	G	A	G	0.2116	-0.0229124	0.0274	0.0475005	FALSE	FALSE	FALSE	ON	17	16453184	LRRC75A	0.812197	0.0964357	OS	TRUE	reported	GCST90274833	17	16356498	0.0453	3.00E-06	13224	SCF	TRUE	reported	0.00147867	21.816	0.0274	14,736 European ancestry individuals	2	TRUE	NA
rs16942887	A	G	A	G	0.1658	-0.0342167	0.1303	0.150735	FALSE	FALSE	FALSE	ON	16	67894139	PSKH1	0.548853	0.0570773	OS	TRUE	reported	GCST90274833	16	67928042	0.0171	3.14E-22	14736	SCF	TRUE	reported	0.00634007	93.9978	0.1303	14,736 European ancestry individuals	2	TRUE	NA
rs174535	T	C	T	C	-0.0735	0.0369011	0.6459	0.584668	FALSE	FALSE	FALSE	ON	11	61783884	MYRF,TMEM258	0.373432	0.0414591	OS	TRUE	reported	GCST90274833	11	61551356	0.0121	1.24E-09	14736	SCF	TRUE	reported	0.00249803	36.8931	0.3541	14,736 European ancestry individuals	2	TRUE	NA
rs2024570	T	C	T	C	-0.1985	0.158631	0.0394	0.02665	FALSE	FALSE	FALSE	ON	20	46147904	CD40	0.21533	0.128027	OS	TRUE	reported	GCST90274833	20	44776543	0.0341	5.85E-09	14288	SCF	TRUE	reported	0.00229453	33.8808	0.0394	14,736 European ancestry individuals	2	TRUE	NA
rs2740488	A	C	A	C	0.1156	-0.00055745	0.7485	0.801759	FALSE	FALSE	FALSE	ON	9	104899461	ABCA1	0.991346	0.0513937	OS	TRUE	reported	GCST90274833	9	107661742	0.0133	3.57E-18	14732	SCF	TRUE	reported	0.00510118	75.5359	0.2515	14,736 European ancestry individuals	2	TRUE	NA
rs2980888	T	C	T	C	-0.0683	-0.00936722	0.2937	0.25917	FALSE	FALSE	FALSE	ON	8	125495066	TRIB1	0.840743	0.0466164	OS	TRUE	reported	GCST90274833	8	126507308	0.0126	5.94E-08	14735	SCF	TRUE	reported	0.00199028	29.3793	0.2937	14,736 European ancestry individuals	2	TRUE	NA
rs34813411	T	C	T	C	-0.1619	-0.269808	0.0373	0.00905292	FALSE	FALSE	FALSE	ON	4	182622162	TENM3	0.226222	0.222955	OS	TRUE	reported	GCST90274833	4	183543315	0.0339	1.79E-06	14717	SCF	TRUE	reported	0.00154562	22.8053	0.0373	14,736 European ancestry individuals	2	TRUE	NA
rs45617141	T	G	T	G	0.2803	0.386526	0.9812	0.996485	FALSE	FALSE	FALSE	ON	15	43331199	ADAL	0.27519	0.354225	OS	TRUE	reported	GCST90274833	15	43623397	0.0512	4.38E-08	12935	SCF	TRUE	reported	0.00203003	29.9673	0.0188	14,736 European ancestry individuals	2	TRUE	NA
rs557933	A	C	A	C	-0.0553	-0.0545086	0.4647	0.440731	FALSE	FALSE	FALSE	ON	1	234717521	AL360294.1	0.185641	0.0411825	OS	TRUE	reported	GCST90274833	1	234853268	0.0118	2.78E-06	14287	SCF	TRUE	reported	0.0014884	21.9597	0.4647	14,736 European ancestry individuals	2	TRUE	NA
rs6073958	T	C	T	C	-0.2858	-0.0336381	0.8039	0.823124	FALSE	FALSE	FALSE	ON	20	45923216	PLTP	0.530283	0.0536002	OS	TRUE	reported	GCST90274833	20	44551855	0.0144	1.16E-87	14730	SCF	TRUE	reported	0.0260388	393.859	0.1961	14,736 European ancestry individuals	2	TRUE	NA
rs705379	A	G	A	G	0.0789	-0.0360379	0.4598	0.36596	FALSE	FALSE	FALSE	ON	7	95324583	PON1	0.397988	0.0426373	OS	TRUE	reported	GCST90274833	7	94953895	0.012	4.87E-11	14288	SCF	TRUE	reported	0.00292549	43.2248	0.4598	14,736 European ancestry individuals	2	TRUE	NA
rs71431776	A	C	A	C	-0.0938	-0.00747262	0.1062	0.0842855	FALSE	FALSE	FALSE	ON	13	26225030	RNF6	0.919414	0.0738605	OS	TRUE	reported	GCST90274833	13	26799167	0.0192	1.03E-06	14714	SCF	TRUE	reported	0.00161726	23.8641	0.1062	14,736 European ancestry individuals	2	TRUE	NA
rs71644719	A	G	A	G	-0.1584	0.048882	0.0354	0.0476378	FALSE	FALSE	FALSE	ON	1	222937923	DISP1	0.612711	0.096565	OS	TRUE	reported	GCST90274833	1	223111265	0.0345	4.40E-06	14727	SCF	TRUE	reported	0.00142867	21.0772	0.0354	14,736 European ancestry individuals	2	TRUE	NA
rs72847212	T	C	T	C	-0.0721	-0.0398816	0.7926	0.82933	FALSE	FALSE	FALSE	ON	11	834389	CD151	0.465614	0.0546597	OS	TRUE	reported	GCST90274833	11	834389	0.015	1.53E-06	13659	SCF	TRUE	reported	0.00156562	23.1009	0.2074	14,736 European ancestry individuals	2	TRUE	NA
rs7664024	T	C	T	C	-0.0718	0.00634297	0.185	0.121296	FALSE	FALSE	FALSE	ON	4	18943033	LCORL	0.919398	0.0626823	OS	TRUE	reported	GCST90274833	4	18944656	0.0153	2.69E-06	14288	SCF	TRUE	reported	0.00149244	22.0195	0.185	14,736 European ancestry individuals	2	TRUE	NA
rs78397068	T	C	T	C	0.1202	0.134801	0.9155	0.947693	FALSE	FALSE	FALSE	ON	1	88445949	PKN2	0.144819	0.0924514	OS	TRUE	reported	GCST90274833	1	88911632	0.0233	2.49E-07	14288	SCF	TRUE	reported	0.00180299	26.6096	0.0845	14,736 European ancestry individuals	2	TRUE	NA
rs785900	T	C	T	C	0.0575	0.0469504	0.4446	0.436207	FALSE	FALSE	FALSE	ON	9	76532206	GCNT1	0.256858	0.041408	OS	TRUE	reported	GCST90274833	9	79147122	0.0118	1.10E-06	14288	SCF	TRUE	reported	0.00160898	23.7417	0.4446	14,736 European ancestry individuals	2	TRUE	NA
rs798893	C	G	C	G	0.095	0.00507565	0.2138	0.288666	FALSE	TRUE	FALSE	ON	19	54289975	LILRB2	0.910214	0.0450094	OS	TRUE	reported	GCST90274833	19	54793830	0.0141	1.61E-11	14725	SCF	TRUE	reported	0.00307151	45.3889	0.2138	14,736 European ancestry individuals	2	TRUE	NA
rs9264796	A	G	A	G	0.1407	-0.0344398	0.0716	0.0613074	FALSE	FALSE	FALSE	ON	6	31302534	HLA-C	0.687681	0.0856701	OS	TRUE	reported	GCST90274833	6	31270311	0.0303	3.42E-06	12404	SCF	TRUE	reported	0.00146133	21.5598	0.0716	14,736 European ancestry individuals	2	TRUE	NA
rs10842189	T	C	T	C	-0.08	0.0594766	0.8156	0.773457	FALSE	FALSE	FALSE	ON	12	23606472	SOX5	0.224088	0.0489225	OS	TRUE	reported	GCST90274836	12	23759406	0.0173	3.76E-06	11784	SULT1A1	TRUE	reported	0.00181137	21.3803	0.1844	11,793 European ancestry individuals	2	TRUE	NA
rs11074902	A	G	A	G	0.0695	0.0197754	0.561	0.579394	FALSE	FALSE	FALSE	ON	16	28274454	SBK1	0.636149	0.0418007	OS	TRUE	reported	GCST90274836	16	28285775	0.0139	5.73E-07	11345	SULT1A1	TRUE	reported	0.00211703	24.9958	0.439	11,793 European ancestry individuals	2	TRUE	NA
rs117222566	A	G	A	G	0.271	0.000885843	0.9826	0.988339	FALSE	FALSE	FALSE	ON	17	56774403	C17orf67	0.996277	0.189847	OS	TRUE	reported	GCST90274836	17	54851764	0.0581	3.10E-06	10403	SULT1A1	TRUE	reported	0.00184286	21.7527	0.0174	11,793 European ancestry individuals	2	TRUE	NA
rs149869672	T	C	T	C	-0.3184	-0.230828	0.9871	0.993957	FALSE	FALSE	FALSE	ON	4	126855866	INTU	0.382226	0.264165	OS	TRUE	reported	GCST90274836	4	127777021	0.0684	3.24E-06	10858	SULT1A1	TRUE	reported	0.00183545	21.6651	0.0129	11,793 European ancestry individuals	2	TRUE	NA
rs1698742	T	C	T	C	-0.0984	-0.0396071	0.8775	0.926139	FALSE	FALSE	FALSE	ON	1	86003041	COL24A1	0.613618	0.0784431	OS	TRUE	reported	GCST90274836	1	86468724	0.0206	1.78E-06	11790	SULT1A1	TRUE	reported	0.00193252	22.813	0.1225	11,793 European ancestry individuals	2	TRUE	NA
rs2213907	A	G	A	G	-0.1504	0.0644384	0.95	0.966037	FALSE	FALSE	FALSE	ON	8	17520042	SLC7A2	0.570774	0.113666	OS	TRUE	reported	GCST90274836	8	17377551	0.0318	2.25E-06	11790	SULT1A1	TRUE	reported	0.00189463	22.3649	0.05	11,793 European ancestry individuals	2	TRUE	NA
rs232928	T	C	T	C	0.0622	0.0153915	0.4128	0.379721	FALSE	FALSE	FALSE	ON	12	112674845	RPH3A	0.716373	0.0423644	OS	TRUE	reported	GCST90274836	12	113112650	0.0136	4.80E-06	11345	SULT1A1	TRUE	reported	0.0017719	20.9136	0.4128	11,793 European ancestry individuals	2	TRUE	NA
rs2712255	A	G	A	G	0.0702	-0.0333534	0.466	0.381893	FALSE	FALSE	FALSE	ON	1	118731233	TBX15	0.428616	0.0421361	OS	TRUE	reported	GCST90274836	1	119273856	0.0147	1.79E-06	9849	SULT1A1	TRUE	reported	0.00193155	22.8016	0.466	11,793 European ancestry individuals	2	TRUE	NA
rs2731674	T	G	T	G	-0.083	0.0304102	0.2653	0.259609	FALSE	FALSE	FALSE	ON	5	177412889	GRK6	0.51427	0.0466268	OS	TRUE	reported	GCST90274836	5	176839890	0.0152	4.75E-08	11790	SULT1A1	TRUE	reported	0.00252394	29.8123	0.2653	11,793 European ancestry individuals	2	TRUE	NA
rs371387526	A	C	A	C	0.1048	0.0577712	0.8462	0.8567	FALSE	FALSE	FALSE	ON	4	141382180	ZNF330	0.326415	0.0588685	OS	TRUE	reported	GCST90274836	4	142303334	0.0214	9.72E-07	8817	SULT1A1	TRUE	reported	0.00203104	23.9785	0.1538	11,793 European ancestry individuals	2	TRUE	NA
rs55793562	A	G	A	G	0.0924	0.048225	0.8711	0.894876	FALSE	FALSE	FALSE	ON	6	52366876	EFHC1,PAQR8	0.471785	0.0670185	OS	TRUE	reported	GCST90274836	6	52231674	0.0199	3.43E-06	11781	SULT1A1	TRUE	reported	0.00182621	21.5558	0.1289	11,793 European ancestry individuals	2	TRUE	NA
rs55939507	A	G	A	G	0.0768	-2.07e-05	0.4768	0.435239	FALSE	FALSE	FALSE	ON	8	125400780	TRIB1	0.999615	0.0429113	OS	TRUE	reported	GCST90274836	8	126413022	0.0166	3.72E-06	9460	SULT1A1	TRUE	reported	0.00181311	21.4009	0.4768	11,793 European ancestry individuals	2	TRUE	NA
rs66530140	T	C	T	C	-0.1678	0.0229942	0.4926	0.423946	FALSE	FALSE	FALSE	ON	4	186240057	KLKB1	0.57793	0.0413258	OS	TRUE	reported	GCST90274836	4	187161211	0.0136	5.64E-35	10913	SULT1A1	TRUE	reported	0.0127538	152.206	0.4926	11,793 European ancestry individuals	2	TRUE	NA
rs703595	T	C	T	C	-0.0715	-0.035787	0.2856	0.364142	FALSE	FALSE	FALSE	ON	12	102680761	PAH	0.401716	0.0426767	OS	TRUE	reported	GCST90274836	12	103074539	0.0147	1.15E-06	11789	SULT1A1	TRUE	reported	0.00200361	23.654	0.2856	11,793 European ancestry individuals	2	TRUE	NA
rs710446	T	C	T	C	-0.0712	-0.0960283	0.599	0.621757	FALSE	FALSE	FALSE	ON	3	186742138	KNG1	0.0227987	0.042177	OS	TRUE	reported	GCST90274836	3	186459927	0.0135	1.33E-07	11793	SULT1A1	TRUE	reported	0.00235492	27.8111	0.401	11,793 European ancestry individuals	2	TRUE	NA
rs72643498	A	C	A	C	-0.18	-0.126185	0.9587	0.928352	FALSE	FALSE	FALSE	ON	21	27405578	ADAMTS5	0.112622	0.0795361	OS	TRUE	reported	GCST90274836	21	28777897	0.0376	1.69E-06	11788	SULT1A1	TRUE	reported	0.00194103	22.9137	0.0413	11,793 European ancestry individuals	2	TRUE	NA
rs72656644	C	G	C	G	0.1077	0.0189535	0.8871	0.891355	FALSE	TRUE	FALSE	ON	12	12566987	DUSP16	0.772921	0.0656836	OS	TRUE	reported	GCST90274836	12	12719921	0.0224	1.52E-06	11345	SULT1A1	TRUE	reported	0.0019579	23.1133	0.1129	11,793 European ancestry individuals	2	TRUE	NA
rs76833948	A	T	A	T	0.134	0.0279071	0.0644	0.103184	FALSE	TRUE	FALSE	ON	11	128726474	FLI1	0.680354	0.0677388	OS	TRUE	reported	GCST90274836	11	128596369	0.0285	2.58E-06	11345	SULT1A1	TRUE	reported	0.00187246	22.1027	0.0644	11,793 European ancestry individuals	2	TRUE	NA
rs77919742	T	C	T	C	-0.1433	-0.0713702	0.9287	0.921325	FALSE	FALSE	FALSE	ON	11	19539069	NAV2	0.357996	0.0776447	OS	TRUE	reported	GCST90274836	11	19560616	0.0287	5.94E-07	11345	SULT1A1	TRUE	reported	0.00211115	24.9261	0.0713	11,793 European ancestry individuals	2	TRUE	NA
rs7812322	T	C	T	C	-0.3483	0.414952	0.9898	0.995605	FALSE	FALSE	FALSE	ON	8	11553288	BLK	0.185502	0.313407	OS	TRUE	reported	GCST90274836	8	11410797	0.0756	4.08E-06	10858	SULT1A1	TRUE	reported	0.001798	21.2222	0.0102	11,793 European ancestry individuals	2	TRUE	NA
rs9804965	A	C	A	C	-0.1927	-0.0806067	0.0662	0.0532025	FALSE	FALSE	FALSE	ON	12	74508378	ATXN7L3B	0.375196	0.090898	OS	TRUE	reported	GCST90274836	12	74902158	0.0361	9.40E-08	9265	SULT1A1	TRUE	reported	0.00241217	28.4889	0.0662	11,793 European ancestry individuals	2	TRUE	NA
rs10903115	A	G	A	G	-0.0559	-0.0345849	0.4429	0.44596	FALSE	FALSE	FALSE	ON	1	24935205	RUNX3	0.400997	0.0411803	OS	TRUE	reported	GCST90274771	1	25261696	0.0122	4.61E-06	14286	2B4	TRUE	reported	0.00146742	20.9915	0.4429	14,735 European ancestry individuals	2	TRUE	NA
rs10992054	T	C	T	C	-0.3705	-0.262625	0.9873	0.993381	FALSE	FALSE	FALSE	ON	9	90094360	GADD45G	0.315236	0.261502	OS	TRUE	reported	GCST90274771	9	92856642	0.0763	1.20E-06	12304	2B4	TRUE	reported	0.00164778	23.5758	0.0127	14,735 European ancestry individuals	2	TRUE	NA
rs11020961	A	G	A	G	0.0768	0.0422111	0.8167	0.776004	FALSE	FALSE	FALSE	ON	11	94842443	AMOTL1	0.394454	0.0495686	OS	TRUE	reported	GCST90274771	11	94575608	0.0161	1.84E-06	14287	2B4	TRUE	reported	0.00159026	22.7515	0.1833	14,735 European ancestry individuals	2	TRUE	NA
rs11220506	A	G	A	G	-0.0702	-0.00224261	0.1876	0.259032	FALSE	FALSE	FALSE	ON	11	126465434	KIRREL3	0.961812	0.0468383	OS	TRUE	reported	GCST90274771	11	126335329	0.0147	1.79E-06	14729	2B4	TRUE	reported	0.00159381	22.8023	0.1876	14,735 European ancestry individuals	2	TRUE	NA
rs11265488	A	G	A	G	-0.0624	0.000796532	0.4675	0.441542	FALSE	FALSE	FALSE	ON	1	160804167	LY9	0.984571	0.0411898	OS	TRUE	reported	GCST90274771	1	160773957	0.0118	1.24E-07	14287	2B4	TRUE	reported	0.00195364	27.9605	0.4675	14,735 European ancestry individuals	2	TRUE	NA
rs11265493	A	G	A	G	0.2122	0.0169954	0.4066	0.396049	FALSE	FALSE	FALSE	ON	1	160834012	CD244	0.6853	0.0419391	OS	TRUE	reported	GCST90274771	1	160803802	0.0119	3.99E-71	14287	2B4	TRUE	reported	0.0217734	317.933	0.4066	14,735 European ancestry individuals	2	TRUE	NA
rs114758826	A	G	A	G	-0.1804	0.00446949	0.0393	0.0345486	FALSE	FALSE	FALSE	ON	4	173609464	HAND2	0.968518	0.113246	OS	TRUE	reported	GCST90274771	4	174530615	0.0337	8.65E-08	14728	2B4	TRUE	reported	0.00200185	28.6518	0.0393	14,735 European ancestry individuals	2	TRUE	NA
rs139924614	A	G	A	G	0.1618	-0.109506	0.9666	0.991803	FALSE	FALSE	FALSE	ON	22	16733115	XKR3	0.631886	0.228578	OS	TRUE	reported	GCST90274771	22	17214005	0.0348	3.33E-06	14725	2B4	TRUE	reported	0.00151088	21.6141	0.0334	14,735 European ancestry individuals	2	TRUE	NA
rs1434219	T	C	T	C	-0.0589	-0.0816004	0.4388	0.433111	FALSE	FALSE	FALSE	ON	2	79327430	CTNNA2	0.0492323	0.0414938	OS	TRUE	reported	GCST90274771	2	79554556	0.0123	1.68E-06	14287	2B4	TRUE	reported	0.00160256	22.9277	0.4388	14,735 European ancestry individuals	2	TRUE	NA
rs147033439	A	G	A	G	0.2053	0.160923	0.0249	0.0141718	FALSE	FALSE	FALSE	ON	1	88211646	PKN2	0.349584	0.172037	OS	TRUE	reported	GCST90274771	1	88677329	0.0411	5.88E-07	14731	2B4	TRUE	reported	0.00174351	24.9479	0.0249	14,735 European ancestry individuals	2	TRUE	NA
rs149458216	A	C	A	C	-0.2146	0.0377321	0.0182	0.015073	FALSE	FALSE	FALSE	ON	16	48868382	N4BP1	0.822703	0.168394	OS	TRUE	reported	GCST90274771	16	48902293	0.047	4.97E-06	14725	2B4	TRUE	reported	0.0014572	20.845	0.0182	14,735 European ancestry individuals	2	TRUE	NA
rs1574847	C	G	C	G	-0.0637	-0.0166971	0.2366	0.254478	FALSE	TRUE	FALSE	ON	4	27610137	STIM2	0.723386	0.0471753	OS	TRUE	reported	GCST90274771	4	27611759	0.0139	4.59E-06	14287	2B4	TRUE	reported	0.00146791	20.9985	0.2366	14,735 European ancestry individuals	2	TRUE	NA
rs2554697	A	G	A	G	0.0627	-0.0466617	0.6347	0.665409	FALSE	FALSE	FALSE	ON	8	4064283	CSMD1	0.283521	0.0435097	OS	TRUE	reported	GCST90274771	8	3921805	0.0134	2.88E-06	11782	2B4	TRUE	reported	0.00153021	21.891	0.3653	14,735 European ancestry individuals	2	TRUE	NA
rs3184504	T	C	T	C	0.116	-0.0189669	0.4764	0.408332	FALSE	FALSE	FALSE	ON	12	111446804	SH2B3	0.648316	0.0415847	OS	TRUE	reported	GCST90274771	12	111884608	0.0128	1.27E-19	11784	2B4	TRUE	reported	0.00571605	82.1174	0.4764	14,735 European ancestry individuals	2	TRUE	NA
rs34826779	T	G	T	G	0.063	0.0378602	0.248	0.218918	FALSE	FALSE	FALSE	ON	8	105558736	ZFPM2	0.448203	0.0499203	OS	TRUE	reported	GCST90274771	8	106570964	0.0138	4.99E-06	14287	2B4	TRUE	reported	0.00145673	20.8383	0.248	14,735 European ancestry individuals	2	TRUE	NA
rs3828139	T	C	T	C	0.0744	-0.024181	0.4677	0.516844	FALSE	FALSE	FALSE	ON	1	43787344	ST3GAL3	0.554441	0.0409072	OS	TRUE	reported	GCST90274771	1	44253015	0.0119	4.05E-10	14286	2B4	TRUE	reported	0.00272869	39.0833	0.4677	14,735 European ancestry individuals	2	TRUE	NA
rs4672486	A	G	A	G	0.0661	-0.0803915	0.4329	0.45012	FALSE	FALSE	FALSE	ON	2	62268074	B3GNT2	0.0501857	0.0410501	OS	TRUE	reported	GCST90274771	2	62495209	0.0117	1.61E-08	14720	2B4	TRUE	reported	0.00222921	31.9132	0.4329	14,735 European ancestry individuals	2	TRUE	NA
rs56272634	T	C	T	C	0.0704	0.0913068	0.6994	0.709503	FALSE	FALSE	FALSE	ON	2	111088491	ACOXL	0.0426177	0.0450356	OS	TRUE	reported	GCST90274771	2	111846068	0.0126	2.31E-08	14729	2B4	TRUE	reported	0.00218045	31.2136	0.3006	14,735 European ancestry individuals	2	TRUE	NA
rs6928352	A	G	A	G	-0.1074	0.0449827	0.0794	0.08161	FALSE	FALSE	FALSE	ON	6	614064	EXOC2	0.54571	0.0744501	OS	TRUE	reported	GCST90274771	6	614064	0.0215	5.87E-07	14731	2B4	TRUE	reported	0.00174366	24.95	0.0794	14,735 European ancestry individuals	2	TRUE	NA
rs72837690	T	C	T	C	-0.0776	-0.0340881	0.6405	0.577152	FALSE	FALSE	FALSE	ON	17	7185104	DLG4	0.411946	0.0415468	OS	TRUE	reported	GCST90274771	17	7088423	0.0125	5.37E-10	14287	2B4	TRUE	reported	0.00269044	38.5339	0.3595	14,735 European ancestry individuals	2	TRUE	NA
rs78142752	T	C	T	C	0.2288	0.00258366	0.0184	0.0246421	FALSE	FALSE	FALSE	ON	5	96742838	CAST	0.984278	0.131107	OS	TRUE	reported	GCST90274771	5	96078542	0.0497	4.15E-06	14734	2B4	TRUE	reported	0.00148131	21.1904	0.0184	14,735 European ancestry individuals	2	TRUE	NA
rs10978641	A	T	A	T	0.0649	-0.00901143	0.7462	0.791271	FALSE	TRUE	FALSE	ON	9	106791915	ZNF462	0.858416	0.0505151	OS	TRUE	reported	GCST90274826	9	109554196	0.014	3.56E-06	14296	MMP-1	TRUE	reported	0.00150095	21.4868	0.2538	14,744 European ancestry individuals	2	TRUE	NA
rs10990535	T	C	T	C	0.0703	0.00952097	0.253	0.264988	FALSE	FALSE	FALSE	ON	9	96328727	SLC35D2	0.838172	0.0466182	OS	TRUE	reported	GCST90274826	9	99091009	0.0135	1.91E-07	14734	MMP-1	TRUE	reported	0.00189324	27.1133	0.253	14,744 European ancestry individuals	2	TRUE	NA
rs11673125	T	C	T	C	-0.0585	-0.0507248	0.296	0.247095	FALSE	FALSE	FALSE	ON	19	14652936	ADGRE3	0.284208	0.0473659	OS	TRUE	reported	GCST90274826	19	14763748	0.0127	4.10E-06	14741	MMP-1	TRUE	reported	0.00148199	21.215	0.296	14,744 European ancestry individuals	2	TRUE	NA
rs116889819	A	G	A	G	-0.176	-0.0802392	0.0455	0.0250484	FALSE	FALSE	FALSE	ON	11	102935669	MMP13	0.537523	0.130139	OS	TRUE	reported	GCST90274826	11	102806398	0.03	4.45E-09	14744	MMP-1	TRUE	reported	0.00240173	34.413	0.0455	14,744 European ancestry individuals	2	TRUE	NA
rs12141791	A	G	A	G	0.0859	-0.0505566	0.6981	0.634281	FALSE	FALSE	FALSE	ON	1	156449994	MEF2D	0.233451	0.0424305	OS	TRUE	reported	GCST90274826	1	156419786	0.013	3.90E-11	14296	MMP-1	TRUE	reported	0.00304481	43.6555	0.3019	14,744 European ancestry individuals	2	TRUE	NA
rs12367368	T	G	T	G	0.0861	0.0374436	0.1146	0.149372	FALSE	FALSE	FALSE	ON	12	83200264	TMTC2	0.516905	0.0577723	OS	TRUE	reported	GCST90274826	12	83594043	0.0186	3.67E-06	14744	MMP-1	TRUE	reported	0.00149663	21.4249	0.1146	14,744 European ancestry individuals	2	TRUE	NA
rs141782294	A	G	A	G	0.3767	0.103168	0.9777	0.967868	FALSE	FALSE	FALSE	ON	11	102483742	TMEM123	0.3775	0.116903	OS	TRUE	reported	GCST90274826	11	102354473	0.0445	2.56E-17	14731	MMP-1	TRUE	reported	0.00498753	71.6491	0.0223	14,744 European ancestry individuals	2	TRUE	NA
rs188626385	T	C	T	C	-0.2509	-0.351347	0.0177	0.00125329	FALSE	FALSE	FALSE	ON	7	120951066	ING3	0.546246	0.582283	OS	TRUE	reported	GCST90274826	7	120591120	0.053	2.20E-06	12935	MMP-1	TRUE	reported	0.00156515	22.4073	0.0177	14,744 European ancestry individuals	2	TRUE	NA
rs2155053	T	C	T	C	-0.3212	0.0291353	0.9461	0.950324	FALSE	FALSE	FALSE	ON	11	102733876	MMP8	0.756162	0.0938264	OS	TRUE	reported	GCST90274826	11	102604607	0.0264	4.68E-34	14741	MMP-1	TRUE	reported	0.0102484	148.007	0.0539	14,744 European ancestry individuals	2	TRUE	NA
rs2229629	A	G	A	G	-0.3153	0.0218319	0.0135	0.0105829	FALSE	FALSE	FALSE	ON	2	74889400	HK2	0.91413	0.202465	OS	TRUE	reported	GCST90274826	2	75116527	0.0673	2.80E-06	10887	MMP-1	TRUE	reported	0.00153298	21.9461	0.0135	14,744 European ancestry individuals	2	TRUE	NA
rs2926741	T	C	T	C	-0.0704	0.05415	0.3436	0.310985	FALSE	FALSE	FALSE	ON	12	56704813	NACA	0.220639	0.0442103	OS	TRUE	reported	GCST90274826	12	57098597	0.0126	2.31E-08	14296	MMP-1	TRUE	reported	0.00217892	31.2136	0.3436	14,744 European ancestry individuals	2	TRUE	NA
rs4734879	A	G	A	G	0.1136	-0.0529954	0.7422	0.778386	FALSE	FALSE	FALSE	ON	8	105570896	ZFPM2	0.28608	0.0496788	OS	TRUE	reported	GCST90274826	8	106583124	0.0137	1.11E-16	14296	MMP-1	TRUE	reported	0.00478649	68.7472	0.2578	14,744 European ancestry individuals	2	TRUE	NA
rs6717478	A	T	A	T	0.1548	-0.0324722	0.966	0.961709	FALSE	TRUE	FALSE	ON	2	63429919	WDPCP	0.760717	0.106627	OS	TRUE	reported	GCST90274826	2	63657053	0.0338	4.65E-06	14742	MMP-1	TRUE	reported	0.00146507	20.9724	0.034	14,744 European ancestry individuals	2	TRUE	NA
rs7219205	A	G	A	G	0.0569	-0.0606519	0.5023	0.57929	FALSE	FALSE	FALSE	ON	17	4448017	SPNS3	0.144154	0.0415283	OS	TRUE	reported	GCST90274826	17	4351312	0.0121	2.57E-06	14296	MMP-1	TRUE	reported	0.00154443	22.1102	0.4977	14,744 European ancestry individuals	2	TRUE	NA
rs77095316	T	G	T	G	-0.1416	0.149246	0.0705	0.0498841	FALSE	FALSE	FALSE	ON	11	102701449	MMP27	0.114253	0.0944978	OS	TRUE	reported	GCST90274826	11	102572180	0.0238	2.69E-09	14744	MMP-1	TRUE	reported	0.00246993	35.3925	0.0705	14,744 European ancestry individuals	2	TRUE	NA
rs873675	T	C	T	C	0.1234	-0.00663292	0.0684	0.091065	FALSE	FALSE	FALSE	ON	3	65005770	ADAMTS9	0.925846	0.0712658	OS	TRUE	reported	GCST90274826	3	64991445	0.0234	1.34E-07	14742	MMP-1	TRUE	reported	0.00194151	27.806	0.0684	14,744 European ancestry individuals	2	TRUE	NA
rs10988407	A	G	A	G	0.0777	-0.0514529	0.2002	0.138513	FALSE	FALSE	FALSE	ON	9	129519322	NTMT1	0.386911	0.0594672	OS	TRUE	reported	GCST90274814	9	132281601	0.0167	3.28E-06	11791	IL-5	TRUE	reported	0.00190465	21.6438	0.2002	11,792 European ancestry individuals	2	TRUE	NA
rs114829303	T	C	T	C	0.1661	0.16638	0.0436	0.0404131	FALSE	FALSE	FALSE	ON	1	37007713	GRIK3	0.114046	0.105286	OS	TRUE	reported	GCST90274814	1	37473314	0.0361	4.20E-06	11344	IL-5	TRUE	reported	0.00186273	21.1665	0.0436	11,792 European ancestry individuals	2	TRUE	NA
rs12592185	T	C	T	C	0.0838	0.0425254	0.8068	0.821542	FALSE	FALSE	FALSE	ON	15	70253793	TLE3	0.424644	0.0532639	OS	TRUE	reported	GCST90274814	15	70546132	0.0173	1.27E-06	11344	IL-5	TRUE	reported	0.00206411	23.4595	0.1932	11,792 European ancestry individuals	2	TRUE	NA
rs132210	T	C	T	C	-0.0686	-0.0280728	0.3408	0.309917	FALSE	FALSE	FALSE	ON	22	47748164	TBC1D22A	0.525648	0.0442326	OS	TRUE	reported	GCST90274814	22	48143913	0.0141	1.14E-06	11344	IL-5	TRUE	reported	0.00208228	23.6665	0.3408	11,792 European ancestry individuals	2	TRUE	NA
rs141941146	A	G	A	G	0.3833	0.0826792	0.9859	0.969184	FALSE	FALSE	FALSE	ON	6	124153139	NKAIN2	0.499593	0.122464	OS	TRUE	reported	GCST90274814	6	124474284	0.0825	3.38E-06	10280	IL-5	TRUE	reported	0.00189923	21.5821	0.0141	11,792 European ancestry individuals	2	TRUE	NA
rs17009223	A	G	A	G	-0.1169	-0.101382	0.0881	0.0682554	FALSE	FALSE	FALSE	ON	1	207877015	CD34	0.214739	0.0817171	OS	TRUE	reported	GCST90274814	1	208050360	0.0236	7.29E-07	11789	IL-5	TRUE	reported	0.00215824	24.5317	0.0881	11,792 European ancestry individuals	2	TRUE	NA
rs34639000	A	G	A	G	0.0765	-0.0282375	0.7289	0.635564	FALSE	FALSE	FALSE	ON	5	96194838	PCSK1	0.506732	0.0425304	OS	TRUE	reported	GCST90274814	5	95530542	0.0147	1.95E-07	11773	IL-5	TRUE	reported	0.0023817	27.0777	0.2711	11,792 European ancestry individuals	2	TRUE	NA
rs4277106	A	G	A	G	-0.2747	0.0806466	0.9858	0.987508	FALSE	FALSE	FALSE	ON	11	10358676	AMPD3	0.66004	0.183347	OS	TRUE	reported	GCST90274814	11	10380223	0.0592	3.48E-06	11790	IL-5	TRUE	reported	0.00189445	21.5277	0.0142	11,792 European ancestry individuals	2	TRUE	NA
rs62069649	A	G	A	G	0.2206	0.11656	0.0267	0.0054196	FALSE	FALSE	FALSE	ON	17	61325117	BCAS3	0.679179	0.281829	OS	TRUE	reported	GCST90274814	17	59402478	0.0482	4.72E-06	10431	IL-5	TRUE	reported	0.0018431	20.9431	0.0267	11,792 European ancestry individuals	2	TRUE	NA
rs7142197	A	G	A	G	-0.0924	0.0119183	0.1442	0.123527	FALSE	FALSE	FALSE	ON	14	92849774	GOLGA5	0.848183	0.0622571	OS	TRUE	reported	GCST90274814	14	93316119	0.0188	8.88E-07	11773	IL-5	TRUE	reported	0.0021249	24.1519	0.1442	11,792 European ancestry individuals	2	TRUE	NA
rs7193141	C	G	C	G	0.2407	-0.0513365	0.0351	0.0262852	FALSE	TRUE	FALSE	ON	16	86900288	C16orf95	0.695088	0.130974	OS	TRUE	reported	GCST90274814	16	86933894	0.0521	3.84E-06	9377	IL-5	TRUE	reported	0.00187799	21.3403	0.0351	11,792 European ancestry individuals	2	TRUE	NA
rs10990301	A	T	A	T	0.085	0.0822533	0.8839	0.89128	FALSE	TRUE	FALSE	ON	9	102765765	CYLC2	0.212579	0.0659871	OS	TRUE	reported	GCST90274770	9	105528047	0.0186	4.88E-06	14296	CCL4	TRUE	reported	0.00145869	20.881	0.1161	14,744 European ancestry individuals	2	TRUE	NA
rs111476793	A	G	A	G	0.0869	-0.133942	0.1344	0.104614	FALSE	FALSE	FALSE	ON	4	53085329	SCFD2	0.0468997	0.0674023	OS	TRUE	reported	GCST90274770	4	53951496	0.019	4.79E-06	12800	CCL4	TRUE	reported	0.00146111	20.9157	0.1344	14,744 European ancestry individuals	2	TRUE	NA
rs112315344	T	G	T	G	0.2123	0.352288	0.0284	0.0118264	FALSE	FALSE	FALSE	ON	5	33775688	ADAMTS12	0.0705716	0.194825	OS	TRUE	reported	GCST90274770	5	33775793	0.0455	3.07E-06	14255	CCL4	TRUE	reported	0.00152055	21.7679	0.0284	14,744 European ancestry individuals	2	TRUE	NA
rs113341849	A	G	A	G	0.5651	-0.0400329	0.1268	0.126701	FALSE	FALSE	FALSE	ON	3	46342713	CCR2	0.516531	0.0617122	OS	TRUE	reported	GCST90274770	3	46384204	0.0184	1.00E-200	14296	CCL4	TRUE	reported	0.0618945	943.092	0.1268	14,744 European ancestry individuals	2	TRUE	NA
rs1161092	A	G	A	G	-0.0635	-0.0600611	0.6742	0.630573	FALSE	FALSE	FALSE	ON	12	67328232	CAND1	0.15566	0.0423019	OS	TRUE	reported	GCST90274770	12	67722012	0.0125	3.77E-07	14296	CCL4	TRUE	reported	0.0018019	25.8028	0.3258	14,744 European ancestry individuals	2	TRUE	NA
rs116193969	A	T	A	T	0.2915	-0.160333	0.0134	0.0169538	FALSE	TRUE	FALSE	ON	2	236065768	AGAP1	0.323382	0.162357	OS	TRUE	reported	GCST90274770	2	236974412	0.0617	2.31E-06	14296	CCL4	TRUE	reported	0.00155889	22.3175	0.0134	14,744 European ancestry individuals	2	TRUE	NA
rs116309267	C	G	C	G	0.1956	-0.00217433	0.0299	0.0416747	FALSE	TRUE	FALSE	ON	3	714433	CHL1	0.98306	0.102403	OS	TRUE	reported	GCST90274770	3	756117	0.0405	1.37E-06	14723	CCL4	TRUE	reported	0.00162894	23.3221	0.0299	14,744 European ancestry individuals	2	TRUE	NA
rs137896358	T	C	T	C	0.2797	0.0610602	0.0186	0.0176666	FALSE	FALSE	FALSE	ON	19	18807099	COMP	0.700785	0.158903	OS	TRUE	reported	GCST90274770	19	18917908	0.0551	3.85E-07	12745	CCL4	TRUE	reported	0.00179922	25.7645	0.0186	14,744 European ancestry individuals	2	TRUE	NA
rs140505982	T	C	T	C	-0.2294	0.18274	0.0248	0.00972939	FALSE	FALSE	FALSE	ON	3	46418258	CCRL2	0.386367	0.210962	OS	TRUE	reported	GCST90274770	3	46459749	0.0415	3.24E-08	13865	CCL4	TRUE	reported	0.00213279	30.5513	0.0248	14,744 European ancestry individuals	2	TRUE	NA
rs143960014	A	G	A	G	0.1953	-0.291665	0.0228	0.00354329	FALSE	FALSE	FALSE	ON	12	51891306	ANKRD33	0.394022	0.342192	OS	TRUE	reported	GCST90274770	12	52285090	0.0416	2.67E-06	14257	CCL4	TRUE	reported	0.00153934	22.0372	0.0228	14,744 European ancestry individuals	2	TRUE	NA
rs1634503	A	G	A	G	-0.0745	0.0356517	0.2416	0.178725	FALSE	FALSE	FALSE	ON	17	36093791	CCL3	0.505292	0.0535161	OS	TRUE	reported	GCST90274770	17	34421139	0.0138	6.72E-08	14295	CCL4	TRUE	reported	0.00203449	29.1403	0.2416	14,744 European ancestry individuals	2	TRUE	NA
rs17692864	T	C	T	C	0.2321	-0.0135632	0.9406	0.952643	FALSE	FALSE	FALSE	ON	17	36588784	GGNBP2	0.887854	0.0961791	OS	TRUE	reported	GCST90274770	17	34945214	0.0283	2.38E-16	13662	CCL4	TRUE	reported	0.004683	67.2538	0.0594	14,744 European ancestry individuals	2	TRUE	NA
rs42279	T	C	T	C	0.0743	0.0723096	0.1598	0.149971	FALSE	FALSE	FALSE	ON	5	11317586	CTNND2	0.208794	0.0575306	OS	TRUE	reported	GCST90274770	5	11317698	0.0162	4.51E-06	14738	CCL4	TRUE	reported	0.00146925	21.0323	0.1598	14,744 European ancestry individuals	2	TRUE	NA
rs56131468	A	G	A	G	0.0833	0.0285857	0.1323	0.174984	FALSE	FALSE	FALSE	ON	10	130917874	TCERG1L	0.59548	0.0538426	OS	TRUE	reported	GCST90274770	10	132716137	0.0178	2.87E-06	14296	CCL4	TRUE	reported	0.00152958	21.8972	0.1323	14,744 European ancestry individuals	2	TRUE	NA
rs5743614	T	C	T	C	0.0728	0.0472875	0.2565	0.129793	FALSE	FALSE	FALSE	ON	4	38797314	TLR1	0.439617	0.0611865	OS	TRUE	reported	GCST90274770	4	38798935	0.0143	3.56E-07	12859	CCL4	TRUE	reported	0.00180963	25.9137	0.2565	14,744 European ancestry individuals	2	TRUE	NA
rs72800563	T	G	T	G	-0.1765	-0.156666	0.9693	0.990486	FALSE	FALSE	FALSE	ON	16	79304562	WWOX	0.455298	0.209835	OS	TRUE	reported	GCST90274770	16	79338459	0.0374	2.37E-06	14741	CCL4	TRUE	reported	0.00155545	22.2682	0.0307	14,744 European ancestry individuals	2	TRUE	NA
rs78044056	A	G	A	G	-0.2607	0.308038	0.0138	0.00819969	FALSE	FALSE	FALSE	ON	4	156134452	CTSO	0.175651	0.227457	OS	TRUE	reported	GCST90274770	4	157055604	0.0552	2.33E-06	13809	CCL4	TRUE	reported	0.0015578	22.302	0.0138	14,744 European ancestry individuals	2	TRUE	NA
rs8064426	A	G	A	G	-0.4104	0.0443728	0.1459	0.21699	FALSE	FALSE	FALSE	ON	17	36463908	ZNHIT3	0.372868	0.0497946	OS	TRUE	reported	GCST90274770	17	34819750	0.0173	2.11E-124	14295	CCL4	TRUE	reported	0.0378739	562.68	0.1459	14,744 European ancestry individuals	2	TRUE	NA
rs10996419	T	C	T	C	-0.1222	0.0336224	0.9188	0.886326	FALSE	FALSE	FALSE	ON	10	65443180	CTNNA3	0.600618	0.0642246	OS	TRUE	reported	GCST90274806	10	67202938	0.0259	2.38E-06	11784	IL-2	TRUE	reported	0.00188472	22.2571	0.0812	11,789 European ancestry individuals	2	TRUE	NA
rs144129701	C	G	C	G	-0.2699	-0.100724	0.9727	0.97794	FALSE	TRUE	FALSE	ON	14	55097176	LGALS3	0.473814	0.140619	OS	TRUE	reported	GCST90274806	14	55563894	0.0576	2.79E-06	11341	IL-2	TRUE	reported	0.00185898	21.9527	0.0273	11,789 European ancestry individuals	2	TRUE	NA
rs1671226	C	G	C	G	-0.0849	-0.0722115	0.2053	0.163372	FALSE	TRUE	FALSE	ON	19	54991478	NLRP2	0.192427	0.0554011	OS	TRUE	reported	GCST90274806	19	55502846	0.017	5.91E-07	11341	IL-2	TRUE	reported	0.00211117	24.937	0.2053	11,789 European ancestry individuals	2	TRUE	NA
rs28515912	A	C	A	C	-0.0723	-0.0583841	0.6969	0.621537	FALSE	FALSE	FALSE	ON	17	253508	RPH3AL	0.16821	0.0423694	OS	TRUE	reported	GCST90274806	17	103299	0.0149	1.22E-06	10723	IL-2	TRUE	reported	0.00199324	23.5413	0.3031	11,789 European ancestry individuals	2	TRUE	NA
rs36006983	T	C	T	C	-0.0728	-0.0394756	0.7384	0.819896	FALSE	FALSE	FALSE	ON	16	77397842	ADAMTS18	0.458004	0.0531918	OS	TRUE	reported	GCST90274806	16	77431739	0.0153	1.95E-06	11341	IL-2	TRUE	reported	0.00191677	22.6363	0.2616	11,789 European ancestry individuals	2	TRUE	NA
rs4703508	T	C	T	C	-0.1216	-0.0131454	0.9334	0.968589	FALSE	FALSE	FALSE	ON	5	35188700	PRLR	0.910446	0.116873	OS	TRUE	reported	GCST90274806	5	35188802	0.026	2.91E-06	11789	IL-2	TRUE	reported	0.00185199	21.8699	0.0666	11,789 European ancestry individuals	2	TRUE	NA
rs6535212	T	G	T	G	-0.0646	-0.0188486	0.6861	0.691321	FALSE	FALSE	FALSE	ON	4	137314002	PCDH18	0.670003	0.0442306	OS	TRUE	reported	GCST90274806	4	138235156	0.0139	3.36E-06	11784	IL-2	TRUE	reported	0.00182879	21.5954	0.3139	11,789 European ancestry individuals	2	TRUE	NA
rs74852566	T	G	T	G	-0.1999	0.134544	0.0244	0.0192811	FALSE	FALSE	FALSE	ON	10	2251609	ADARB2	0.365218	0.148591	OS	TRUE	reported	GCST90274806	10	2293803	0.0431	3.52E-06	11789	IL-2	TRUE	reported	0.00182139	21.5079	0.0244	11,789 European ancestry individuals	2	TRUE	NA
rs75739108	T	C	T	C	0.1737	-0.27542	0.039	0.0563683	FALSE	FALSE	FALSE	ON	3	137528626	SOX14	0.00399761	0.0956869	OS	TRUE	reported	GCST90274806	3	137247468	0.038	4.85E-06	11341	IL-2	TRUE	reported	0.00176924	20.891	0.039	11,789 European ancestry individuals	2	TRUE	NA
rs7638939	A	T	A	T	0.0854	0.0539497	0.8293	0.843364	FALSE	TRUE	FALSE	ON	3	126272197	KLF15	0.341784	0.0567506	OS	TRUE	reported	GCST90274806	3	125991040	0.0174	9.20E-07	11769	IL-2	TRUE	reported	0.00203917	24.0848	0.1707	11,789 European ancestry individuals	2	TRUE	NA
rs77832761	A	G	A	G	0.1922	0.074938	0.0318	0.0456556	FALSE	FALSE	FALSE	ON	13	85294543	SLITRK6	0.452438	0.099737	OS	TRUE	reported	GCST90274806	13	85868678	0.0414	3.44E-06	11785	IL-2	TRUE	reported	0.00182489	21.5493	0.0318	11,789 European ancestry individuals	2	TRUE	NA
rs77853517	T	C	T	C	-0.1048	-0.0539323	0.8961	0.813628	FALSE	FALSE	FALSE	ON	3	64879940	ADAMTS9	0.306347	0.052724	OS	TRUE	reported	GCST90274806	3	64865615	0.0217	1.37E-06	11787	IL-2	TRUE	reported	0.00197455	23.32	0.1039	11,789 European ancestry individuals	2	TRUE	NA
rs79419497	A	G	A	G	0.2016	0.0474378	0.9733	0.982562	FALSE	FALSE	FALSE	ON	2	191714658	NABP1	0.763753	0.157834	OS	TRUE	reported	GCST90274806	2	192579384	0.0424	1.99E-06	11789	IL-2	TRUE	reported	0.00191399	22.6035	0.0267	11,789 European ancestry individuals	2	TRUE	NA
rs79925007	T	G	T	G	0.1176	0.00411952	0.9036	0.877142	FALSE	FALSE	FALSE	ON	4	34711812	ARAP2	0.947568	0.0626434	OS	TRUE	reported	GCST90274806	4	34713434	0.0255	3.99E-06	11341	IL-2	TRUE	reported	0.00180084	21.2648	0.0964	11,789 European ancestry individuals	2	TRUE	NA
rs11054069	T	C	T	C	0.1674	0.0120307	0.7421	0.724205	FALSE	FALSE	FALSE	ON	12	10905518	PRH1,PRH1-PRR4,PRR4	0.79227	0.0456811	OS	TRUE	reported	GCST90274777	12	11058117	0.013	6.07E-38	14724	CST5	TRUE	reported	0.0111361	165.793	0.2579	14,736 European ancestry individuals	2	TRUE	NA
rs112961631	T	C	T	C	0.5656	-0.0541313	0.0233	0.0161696	FALSE	FALSE	FALSE	ON	20	23948462	GGTLC1	0.744399	0.16603	OS	TRUE	reported	GCST90274777	20	23929099	0.0476	1.46E-32	12148	CST5	TRUE	reported	0.00949805	141.171	0.0233	14,736 European ancestry individuals	2	TRUE	NA
rs12294339	T	C	T	C	0.0702	0.0487557	0.3671	0.325699	FALSE	FALSE	FALSE	ON	11	34838652	APIP	0.263805	0.0436315	OS	TRUE	reported	GCST90274777	11	34860199	0.0118	2.70E-09	14726	CST5	TRUE	reported	0.00239796	35.3876	0.3671	14,736 European ancestry individuals	2	TRUE	NA
rs13127297	A	G	A	G	0.0545	0.0468338	0.4095	0.356137	FALSE	FALSE	FALSE	ON	4	23897887	PPARGC1A	0.272177	0.0426513	OS	TRUE	reported	GCST90274777	4	23899510	0.0117	3.19E-06	14730	CST5	TRUE	reported	0.00147149	21.6951	0.4095	14,736 European ancestry individuals	2	TRUE	NA
rs13397003	T	G	T	G	0.0701	-0.00281537	0.7748	0.829178	FALSE	FALSE	FALSE	ON	2	62413752	TMEM17	0.959129	0.0549375	OS	TRUE	reported	GCST90274777	2	62640887	0.0141	6.64E-07	14732	CST5	TRUE	reported	0.00167588	24.7138	0.2252	14,736 European ancestry individuals	2	TRUE	NA
rs139918398	T	C	T	C	0.3373	-0.338231	0.0111	0.004879	FALSE	FALSE	FALSE	ON	5	96743942	CAST	0.251331	0.294852	OS	TRUE	reported	GCST90274777	5	96079646	0.0676	6.05E-07	13457	CST5	TRUE	reported	0.00168803	24.8932	0.0111	14,736 European ancestry individuals	2	TRUE	NA
rs141179525	T	C	T	C	-0.2583	0.0332877	0.9784	0.985525	FALSE	FALSE	FALSE	ON	20	24091095	GGTLC1	0.847673	0.173293	OS	TRUE	reported	GCST90274777	20	24071731	0.0447	7.54E-09	14735	CST5	TRUE	reported	0.00226268	33.3868	0.0216	14,736 European ancestry individuals	2	TRUE	NA
rs141192864	T	C	T	C	0.1016	-0.00343206	0.0812	0.0880681	FALSE	FALSE	FALSE	ON	12	31228409	OVOS2	0.962436	0.0728724	OS	TRUE	reported	GCST90274777	12	31381343	0.0213	1.84E-06	14728	CST5	TRUE	reported	0.00154288	22.7494	0.0812	14,736 European ancestry individuals	2	TRUE	NA
rs150547	A	C	A	C	0.0548	-0.0142066	0.4071	0.379907	FALSE	FALSE	FALSE	ON	5	59897604	PDE4D	0.736021	0.04214	OS	TRUE	reported	GCST90274777	5	59193431	0.0119	4.12E-06	14288	CST5	TRUE	reported	0.00143819	21.2035	0.4071	14,736 European ancestry individuals	2	TRUE	NA
rs1536565	A	G	A	G	-0.1244	0.130579	0.9481	0.917772	FALSE	FALSE	FALSE	ON	1	101954986	OLFM3	0.081446	0.0749443	OS	TRUE	reported	GCST90274777	1	102420542	0.0264	2.45E-06	14735	CST5	TRUE	reported	0.00150575	22.2011	0.0519	14,736 European ancestry individuals	2	TRUE	NA
rs17154027	A	G	A	G	-0.0558	0.0172256	0.6302	0.629016	FALSE	FALSE	FALSE	ON	8	11856343	CTSB	0.686267	0.0426455	OS	TRUE	reported	GCST90274777	8	11713852	0.0121	4.00E-06	14288	CST5	TRUE	reported	0.00144227	21.2637	0.3698	14,736 European ancestry individuals	2	TRUE	NA
rs1797042	T	C	T	C	-0.2278	-0.0846184	0.8749	0.917629	FALSE	FALSE	FALSE	ON	20	23920308	CST5	0.256475	0.0745692	OS	TRUE	reported	GCST90274777	20	23900945	0.018	1.04E-36	14288	CST5	TRUE	reported	0.0107606	160.141	0.1251	14,736 European ancestry individuals	2	TRUE	NA
rs3889401	A	G	A	G	0.0885	0.085167	0.8624	0.818478	FALSE	FALSE	FALSE	ON	6	7051169	RREB1	0.108768	0.0531047	OS	TRUE	reported	GCST90274777	6	7051402	0.0191	3.60E-06	11759	CST5	TRUE	reported	0.001456	21.4665	0.1376	14,736 European ancestry individuals	2	TRUE	NA
rs4507745	T	C	T	C	0.057	-0.0753805	0.6482	0.661544	FALSE	FALSE	FALSE	ON	8	55230493	XKR4	0.0808258	0.0431755	OS	TRUE	reported	GCST90274777	8	56143053	0.0122	2.98E-06	13866	CST5	TRUE	reported	0.00148034	21.8258	0.3518	14,736 European ancestry individuals	2	TRUE	NA
rs4640452	A	G	A	G	0.3549	-0.000909044	0.3939	0.433631	FALSE	FALSE	FALSE	ON	20	23775976	CST1	0.982445	0.0413129	OS	TRUE	reported	GCST90274777	20	23756613	0.0117	1.00E-200	14288	CST5	TRUE	reported	0.0588152	919.986	0.3939	14,736 European ancestry individuals	2	TRUE	NA
rs470841	T	C	T	C	0.0568	-0.0671289	0.6369	0.650826	FALSE	FALSE	FALSE	ON	18	26706717	KCTD1	0.117409	0.0428735	OS	TRUE	reported	GCST90274777	18	24286681	0.0119	1.81E-06	14736	CST5	TRUE	reported	0.00154492	22.7795	0.3631	14,736 European ancestry individuals	2	TRUE	NA
rs4756151	A	C	A	C	-0.094	-0.0370403	0.1273	0.130839	FALSE	FALSE	FALSE	ON	11	34473811	CAT	0.541785	0.0607104	OS	TRUE	reported	GCST90274777	11	34495358	0.0172	4.63E-08	14736	CST5	TRUE	reported	0.00202438	29.8634	0.1273	14,736 European ancestry individuals	2	TRUE	NA
rs4766797	A	G	A	G	-0.0574	-0.0084018	0.4935	0.489463	FALSE	FALSE	FALSE	ON	12	116612782	MAP1LC3B2	0.837376	0.0409343	OS	TRUE	reported	GCST90274777	12	117050587	0.0117	9.30E-07	14288	CST5	TRUE	reported	0.00163199	24.0654	0.4935	14,736 European ancestry individuals	2	TRUE	NA
rs60586299	T	C	T	C	-0.0654	-0.0107011	0.3077	0.243603	FALSE	FALSE	FALSE	ON	18	3479425	DLGAP1	0.823707	0.0480342	OS	TRUE	reported	GCST90274777	18	3479423	0.0134	1.06E-06	14288	CST5	TRUE	reported	0.00161517	23.817	0.3077	14,736 European ancestry individuals	2	TRUE	NA
rs6083489	A	G	A	G	0.2365	0.110681	0.9818	0.995076	FALSE	FALSE	FALSE	ON	20	24318332	SYNDIG1	0.715479	0.303644	OS	TRUE	reported	GCST90274777	20	24298968	0.0474	6.06E-07	14288	CST5	TRUE	reported	0.0016879	24.8912	0.0182	14,736 European ancestry individuals	2	TRUE	NA
rs62436191	A	G	A	G	0.1194	0.0727928	0.0762	0.0447023	FALSE	FALSE	FALSE	ON	6	146488178	GRM1	0.467535	0.100197	OS	TRUE	reported	GCST90274777	6	146809314	0.0234	3.35E-07	14288	CST5	TRUE	reported	0.00176516	26.0326	0.0762	14,736 European ancestry individuals	2	TRUE	NA
rs67020211	T	G	T	G	0.079	-0.0215453	0.4609	0.407288	FALSE	FALSE	FALSE	ON	15	63347445	CA12	0.606757	0.0418594	OS	TRUE	reported	GCST90274777	15	63639644	0.0115	6.44E-12	14734	CST5	TRUE	reported	0.00319479	47.1845	0.4609	14,736 European ancestry individuals	2	TRUE	NA
rs697699	A	C	A	C	0.1098	0.0358927	0.0675	0.068466	FALSE	FALSE	FALSE	ON	20	52746513	TSHZ2	0.657861	0.0810461	OS	TRUE	reported	GCST90274777	20	51363052	0.0237	3.61E-06	14288	CST5	TRUE	reported	0.00145563	21.461	0.0675	14,736 European ancestry individuals	2	TRUE	NA
rs7275493	T	C	T	C	-0.0572	-0.0205861	0.6243	0.675471	FALSE	FALSE	FALSE	ON	21	16677677	USP25	0.638096	0.0437666	OS	TRUE	reported	GCST90274777	21	18049996	0.0119	1.53E-06	14727	CST5	TRUE	reported	0.00156672	23.1014	0.3757	14,736 European ancestry individuals	2	TRUE	NA
rs72980022	A	G	A	G	0.0607	0.0441496	0.2813	0.296104	FALSE	FALSE	FALSE	ON	2	232988477	NGEF	0.324563	0.0448162	OS	TRUE	reported	GCST90274777	2	233853187	0.0126	1.45E-06	14721	CST5	TRUE	reported	0.00157372	23.2048	0.2813	14,736 European ancestry individuals	2	TRUE	NA
rs77121303	A	G	A	G	-0.2516	0.203702	0.983	0.99182	FALSE	FALSE	FALSE	ON	22	37234039	RAC2	0.375257	0.229738	OS	TRUE	reported	GCST90274777	22	37630079	0.0532	2.25E-06	13383	CST5	TRUE	reported	0.00151675	22.3635	0.017	14,736 European ancestry individuals	2	TRUE	NA
rs79359257	T	C	T	C	0.073	-0.118013	0.8152	0.835563	FALSE	FALSE	FALSE	ON	5	110030873	MAN2A1	0.0332392	0.0554266	OS	TRUE	reported	GCST90274777	5	109366574	0.0156	2.88E-06	14288	CST5	TRUE	reported	0.001485	21.8946	0.1848	14,736 European ancestry individuals	2	TRUE	NA
rs930735	A	G	A	G	0.0579	0.0529291	0.547	0.507221	FALSE	FALSE	FALSE	ON	1	202216851	LGR6	0.196257	0.0409577	OS	TRUE	reported	GCST90274777	1	202185979	0.0114	3.80E-07	14734	CST5	TRUE	reported	0.00174889	25.7922	0.453	14,736 European ancestry individuals	2	TRUE	NA
rs9327707	T	C	T	C	0.059	0.0457187	0.3955	0.432208	FALSE	FALSE	FALSE	ON	5	135176965	PITX1	0.267762	0.0412538	OS	TRUE	reported	GCST90274777	5	134512655	0.0118	5.73E-07	14710	CST5	TRUE	reported	0.00169503	24.9966	0.3955	14,736 European ancestry individuals	2	TRUE	NA
rs9455923	A	G	A	G	0.0537	0.0493587	0.4261	0.488746	FALSE	FALSE	FALSE	ON	6	167945076	MLLT4	0.226449	0.0408073	OS	TRUE	reported	GCST90274777	6	168345756	0.0115	3.02E-06	14734	CST5	TRUE	reported	0.00147872	21.8019	0.4261	14,736 European ancestry individuals	2	TRUE	NA
rs962720	T	C	T	C	0.0558	0.0202433	0.5837	0.550396	FALSE	FALSE	FALSE	ON	9	106728119	ZNF462	0.622639	0.0411354	OS	TRUE	reported	GCST90274777	9	109490400	0.0119	2.74E-06	14287	CST5	TRUE	reported	0.00149108	21.9844	0.4163	14,736 European ancestry individuals	2	TRUE	NA
rs11120686	T	C	T	C	-0.0599	0.0360119	0.6038	0.613477	FALSE	FALSE	FALSE	ON	1	215877443	USH2A	0.393232	0.0421798	OS	TRUE	reported	GCST90274790	1	216050785	0.0127	2.40E-06	11786	FGF5	TRUE	reported	0.00188359	22.2419	0.3962	11,789 European ancestry individuals	2	TRUE	NA
rs11674185	A	G	A	G	-0.0586	0.046427	0.364	0.351805	FALSE	FALSE	FALSE	ON	2	44867958	SIX3	0.280303	0.0430023	OS	TRUE	reported	GCST90274790	2	45095097	0.0128	4.69E-06	11787	FGF5	TRUE	reported	0.00177486	20.9557	0.364	11,789 European ancestry individuals	2	TRUE	NA
rs117253850	T	C	T	C	0.2266	0.271674	0.0223	0.0118051	FALSE	FALSE	FALSE	ON	9	7476426	KDM4C	0.157093	0.192007	OS	TRUE	reported	GCST90274790	9	7476426	0.0453	5.67E-07	11781	FGF5	TRUE	reported	0.00211818	25.0178	0.0223	11,789 European ancestry individuals	2	TRUE	NA
rs12005489	T	C	T	C	0.1509	0.126625	0.0458	0.0467419	FALSE	FALSE	FALSE	ON	9	130430227	HMCN2	0.191865	0.0970246	OS	TRUE	reported	GCST90274790	9	133305614	0.0322	2.78E-06	10725	FGF5	TRUE	reported	0.00185959	21.958	0.0458	11,789 European ancestry individuals	2	TRUE	NA
rs1412253	A	G	A	G	-0.0909	0.0315173	0.8798	0.885694	FALSE	FALSE	FALSE	ON	9	1354486	DMRT2	0.623397	0.0641846	OS	TRUE	reported	GCST90274790	9	1354486	0.0192	2.20E-06	11778	FGF5	TRUE	reported	0.00189784	22.4105	0.1202	11,789 European ancestry individuals	2	TRUE	NA
rs144059387	A	G	A	G	0.4543	-0.0676361	0.9822	0.988211	FALSE	FALSE	FALSE	ON	4	80781473	C4orf22	0.723024	0.190836	OS	TRUE	reported	GCST90274790	4	81702627	0.0594	2.04E-14	9873	FGF5	TRUE	reported	0.00493768	58.4842	0.0178	11,789 European ancestry individuals	2	TRUE	NA
rs148332905	T	C	T	C	0.2883	0.31653	0.0166	0.0139492	FALSE	FALSE	FALSE	ON	2	144117906	GTDC1	0.0735072	0.176866	OS	TRUE	reported	GCST90274790	2	144875473	0.0608	2.12E-06	11341	FGF5	TRUE	reported	0.00190377	22.4806	0.0166	11,789 European ancestry individuals	2	TRUE	NA
rs148797749	A	G	A	G	-0.1705	-0.00758028	0.036	0.0477583	FALSE	FALSE	FALSE	ON	6	88347444	CNR1	0.937172	0.0961664	OS	TRUE	reported	GCST90274790	6	89057163	0.0361	2.32E-06	11785	FGF5	TRUE	reported	0.00188874	22.3029	0.036	11,789 European ancestry individuals	2	TRUE	NA
rs150524893	A	G	A	G	0.2554	-0.340544	0.9848	0.982596	FALSE	FALSE	FALSE	ON	8	105459172	ZFPM2	0.0295522	0.156497	OS	TRUE	reported	GCST90274790	8	106471400	0.0552	3.71E-06	11298	FGF5	TRUE	reported	0.00181274	21.4038	0.0152	11,789 European ancestry individuals	2	TRUE	NA
rs189846846	T	C	T	C	-0.3042	-0.355062	0.0146	0.00246235	FALSE	FALSE	FALSE	ON	2	229006595	PID1	0.410474	0.431393	OS	TRUE	reported	GCST90274790	2	229871311	0.0659	3.91E-06	9980	FGF5	TRUE	reported	0.00180436	21.3046	0.0146	11,789 European ancestry individuals	2	TRUE	NA
rs1902859	T	C	T	C	-0.439	0.000458461	0.6404	0.580246	FALSE	FALSE	FALSE	ON	4	80236549	FGF5	0.991189	0.0415177	OS	TRUE	reported	GCST90274790	4	81157703	0.0125	1.00E-200	11786	FGF5	TRUE	reported	0.094722	1233.21	0.3596	11,789 European ancestry individuals	2	TRUE	NA
rs192746810	A	G	A	G	-0.1842	-0.0685575	0.0464	0.0393641	FALSE	FALSE	FALSE	ON	18	14708914	ANKRD30B	0.522497	0.107205	OS	TRUE	reported	GCST90274790	18	14708913	0.0395	3.11E-06	11341	FGF5	TRUE	reported	0.00184139	21.7426	0.0464	11,789 European ancestry individuals	2	TRUE	NA
rs305897	T	C	T	C	0.1185	0.0452266	0.0828	0.070256	FALSE	FALSE	FALSE	ON	6	39742794	KIF6	0.57235	0.0801046	OS	TRUE	reported	GCST90274790	6	39710570	0.0249	1.95E-06	11341	FGF5	TRUE	reported	0.00191763	22.6446	0.0828	11,789 European ancestry individuals	2	TRUE	NA
rs4326078	A	C	A	C	-0.0728	0.0233569	0.2193	0.214814	FALSE	FALSE	FALSE	ON	4	69192617	UGT2B11	0.639162	0.0498151	OS	TRUE	reported	GCST90274790	4	70058335	0.015	1.21E-06	11789	FGF5	TRUE	reported	0.00199422	23.5508	0.2193	11,789 European ancestry individuals	2	TRUE	NA
rs4970834	T	C	T	C	-0.0729	0.0409642	0.2041	0.195846	FALSE	FALSE	FALSE	ON	1	109272258	CELSR2	0.426708	0.0515379	OS	TRUE	reported	GCST90274790	1	109814880	0.0155	2.56E-06	11786	FGF5	TRUE	reported	0.001873	22.1166	0.2041	11,789 European ancestry individuals	2	TRUE	NA
rs56373850	A	T	A	T	0.1827	0.0751736	0.918	0.88047	FALSE	TRUE	FALSE	ON	4	80230848	PRDM8	0.233204	0.0630573	OS	TRUE	reported	GCST90274790	4	81152002	0.0244	7.01E-14	11774	FGF5	TRUE	reported	0.00473365	56.0562	0.082	11,789 European ancestry individuals	2	TRUE	NA
rs56391958	A	G	A	G	-0.1197	0.0674182	0.0816	0.0853385	FALSE	FALSE	FALSE	ON	16	61971805	CDH8	0.356282	0.0730842	OS	TRUE	reported	GCST90274790	16	62005709	0.0249	1.53E-06	11341	FGF5	TRUE	reported	0.00195659	23.1055	0.0816	11,789 European ancestry individuals	2	TRUE	NA
rs62298642	A	G	A	G	0.1131	0.133435	0.8677	0.929569	FALSE	FALSE	FALSE	ON	4	80047086	ANTXR2	0.0995268	0.0810094	OS	TRUE	reported	GCST90274790	4	80968240	0.0207	4.66E-08	11341	FGF5	TRUE	reported	0.00252607	29.8477	0.1323	11,789 European ancestry individuals	2	TRUE	NA
rs624605	T	G	T	G	0.0619	-0.0699058	0.4196	0.439347	FALSE	FALSE	FALSE	ON	11	76043576	UVRAG	0.0904232	0.0412869	OS	TRUE	reported	GCST90274790	11	75754620	0.0133	3.25E-06	11341	FGF5	TRUE	reported	0.00183417	21.6573	0.4196	11,789 European ancestry individuals	2	TRUE	NA
rs66613644	T	C	T	C	-0.0826	-0.10189	0.1699	0.166494	FALSE	FALSE	FALSE	ON	13	61504467	RP11-310K10.1	0.063866	0.054983	OS	TRUE	reported	GCST90274790	13	62078600	0.0165	5.56E-07	11787	FGF5	TRUE	reported	0.00212144	25.0564	0.1699	11,789 European ancestry individuals	2	TRUE	NA
rs75140224	A	G	A	G	0.1456	0.10629	0.0538	0.0385942	FALSE	FALSE	FALSE	ON	4	81134617	PRKG2	0.333551	0.109919	OS	TRUE	reported	GCST90274790	4	82055771	0.0311	2.85E-06	11789	FGF5	TRUE	reported	0.0018559	21.9143	0.0538	11,789 European ancestry individuals	2	TRUE	NA
rs77210320	A	T	A	T	0.1673	-0.067121	0.9648	0.951959	FALSE	TRUE	FALSE	ON	8	142382742	TSNARE1	0.484666	0.0960495	OS	TRUE	reported	GCST90274790	8	143464103	0.0356	2.61E-06	11786	FGF5	TRUE	reported	0.00186999	22.081	0.0352	11,789 European ancestry individuals	2	TRUE	NA
rs9433760	A	G	A	G	0.1023	-0.0683258	0.0841	0.0828511	FALSE	FALSE	FALSE	ON	1	101267659	S1PR1	0.358306	0.0743805	OS	TRUE	reported	GCST90274790	1	101733215	0.0224	4.95E-06	11788	FGF5	TRUE	reported	0.00176623	20.8536	0.0841	11,789 European ancestry individuals	2	TRUE	NA
rs11127419	T	C	T	C	0.0707	0.0247081	0.3559	0.29886	FALSE	FALSE	FALSE	ON	2	3087699	TSSC1	0.58206	0.0448931	OS	TRUE	reported	GCST90274819	2	3091471	0.0153	3.82E-06	9252	LIF	TRUE	reported	0.0023026	21.3482	0.3559	11,793 European ancestry individuals	2	TRUE	NA
rs11608349	A	T	A	T	-0.3084	0.01856	0.0168	0.00427029	FALSE	TRUE	FALSE	ON	12	67632264	DYRK2	0.953835	0.320597	OS	TRUE	reported	GCST90274819	12	68026044	0.0661	3.08E-06	9362	LIF	TRUE	reported	0.00234731	21.7637	0.0168	11,793 European ancestry individuals	2	TRUE	NA
rs116794364	C	G	C	G	-0.3015	0.034676	0.9851	0.986583	FALSE	TRUE	FALSE	ON	2	223427808	SCG2	0.849469	0.182702	OS	TRUE	reported	GCST90274819	2	224292526	0.0631	1.77E-06	10858	LIF	TRUE	reported	0.00246156	22.8256	0.0149	11,793 European ancestry individuals	2	TRUE	NA
rs11883375	A	G	A	G	-0.1011	-0.0808536	0.1385	0.107424	FALSE	FALSE	FALSE	ON	19	54340572	LILRA4	0.223734	0.0664554	OS	TRUE	reported	GCST90274819	19	54851842	0.0197	2.87E-07	11776	LIF	TRUE	reported	0.00283857	26.3315	0.1385	11,793 European ancestry individuals	2	TRUE	NA
rs145344087	C	G	C	G	0.2548	0.0813348	0.021	0.0129405	FALSE	TRUE	FALSE	ON	3	58969016	C3orf67	0.65274	0.18076	OS	TRUE	reported	GCST90274819	3	58954742	0.0556	4.59E-06	10281	LIF	TRUE	reported	0.0022648	20.9969	0.021	11,793 European ancestry individuals	2	TRUE	NA
rs234592	A	G	A	G	-0.0635	0.0565197	0.5456	0.61582	FALSE	FALSE	FALSE	ON	14	96620760	PAPOLA	0.18	0.0421552	OS	TRUE	reported	GCST90274819	14	97087097	0.0136	3.02E-06	11345	LIF	TRUE	reported	0.00235078	21.7959	0.4544	11,793 European ancestry individuals	2	TRUE	NA
rs332426	A	G	A	G	0.112	-0.0910698	0.0899	0.0812234	FALSE	FALSE	FALSE	ON	19	6801955	VAV1	0.231025	0.0760358	OS	TRUE	reported	GCST90274819	19	6801966	0.0238	2.53E-06	11789	LIF	TRUE	reported	0.00238786	22.1405	0.0899	11,793 European ancestry individuals	2	TRUE	NA
rs7225483	T	G	T	G	0.0671	0.000895522	0.486	0.463455	FALSE	FALSE	FALSE	ON	17	30014661	EFCAB5	0.982583	0.0410202	OS	TRUE	reported	GCST90274819	17	28341679	0.0143	2.70E-06	9849	LIF	TRUE	reported	0.00237413	22.013	0.486	11,793 European ancestry individuals	2	TRUE	NA
rs74992559	A	G	A	G	0.1725	0.149387	0.0351	0.0185195	FALSE	FALSE	FALSE	ON	10	31201273	ZEB1	0.32478	0.15171	OS	TRUE	reported	GCST90274819	10	31490202	0.0367	2.60E-06	11784	LIF	TRUE	reported	0.00238218	22.0878	0.0351	11,793 European ancestry individuals	2	TRUE	NA
rs80092539	A	T	A	T	0.0993	0.20065	0.8758	0.909909	FALSE	TRUE	FALSE	ON	2	45898764	PRKCE	0.00751848	0.0750665	OS	TRUE	reported	GCST90274819	2	46125903	0.0213	3.13E-06	11345	LIF	TRUE	reported	0.00234361	21.7293	0.1242	11,793 European ancestry individuals	2	TRUE	NA
rs825264	A	G	A	G	-0.2119	-0.113616	0.0321	0.059815	FALSE	FALSE	FALSE	ON	2	221720748	EPHA4	0.18923	0.0865411	OS	TRUE	reported	GCST90274819	2	222585468	0.0453	2.90E-06	10291	LIF	TRUE	reported	0.00235941	21.8762	0.0321	11,793 European ancestry individuals	2	TRUE	NA
rs11150539	T	C	T	C	-0.056	-0.0174624	0.4938	0.508438	FALSE	FALSE	FALSE	ON	16	83103712	CDH13	0.669922	0.0409669	OS	TRUE	reported	GCST90274789	16	83137317	0.0119	2.53E-06	14287	FGF23	TRUE	reported	0.00154763	22.1422	0.4938	14,735 European ancestry individuals	2	TRUE	NA
rs118177380	A	G	A	G	0.2362	0.148465	0.0187	0.00898134	FALSE	FALSE	FALSE	ON	11	106660308	GUCY1A2	0.495571	0.217858	OS	TRUE	reported	GCST90274789	11	106531034	0.0507	3.18E-06	14287	FGF23	TRUE	reported	0.00151685	21.7012	0.0187	14,735 European ancestry individuals	2	TRUE	NA
rs11930290	A	T	A	T	-0.1845	-0.325502	0.9748	0.98654	FALSE	TRUE	FALSE	ON	4	123404071	SPRY1	0.0662506	0.177219	OS	TRUE	reported	GCST90274789	4	124325226	0.0389	2.11E-06	12848	FGF23	TRUE	reported	0.00157206	22.4922	0.0252	14,735 European ancestry individuals	2	TRUE	NA
rs12195292	A	G	A	G	-0.0768	0.127744	0.8634	0.866773	FALSE	FALSE	FALSE	ON	6	80633628	BCKDHB	0.0338907	0.0602176	OS	TRUE	reported	GCST90274789	6	81343345	0.0166	3.72E-06	14710	FGF23	TRUE	reported	0.00149594	21.4016	0.1366	14,735 European ancestry individuals	2	TRUE	NA
rs181409232	A	C	A	C	-0.2224	-0.141785	0.0191	0.0146184	FALSE	FALSE	FALSE	ON	6	31207341	HCG27	0.398047	0.16777	OS	TRUE	reported	GCST90274789	6	31175118	0.0479	3.43E-06	12846	FGF23	TRUE	reported	0.00150662	21.5545	0.0191	14,735 European ancestry individuals	2	TRUE	NA
rs33921462	A	G	A	G	-0.0653	-0.0173181	0.2766	0.353034	FALSE	FALSE	FALSE	ON	5	177387655	SLC34A1	0.686238	0.0428703	OS	TRUE	reported	GCST90274789	5	176814656	0.0135	1.32E-06	14287	FGF23	TRUE	reported	0.00163496	23.3937	0.2766	14,735 European ancestry individuals	2	TRUE	NA
rs34551523	A	G	A	G	0.1704	0.0618647	0.0295	0.0305116	FALSE	FALSE	FALSE	ON	5	147249582	STK32A	0.605893	0.119905	OS	TRUE	reported	GCST90274789	5	146629145	0.0348	9.75E-07	14730	FGF23	TRUE	reported	0.00167537	23.9729	0.0295	14,735 European ancestry individuals	2	TRUE	NA
rs3811621	C	G	C	G	0.1163	0.0839511	0.2897	0.294474	FALSE	TRUE	FALSE	ON	2	189581815	SLC40A1	0.0604408	0.0447128	OS	TRUE	reported	GCST90274789	2	190446541	0.0131	6.82E-19	14286	FGF23	TRUE	reported	0.00548639	78.8054	0.2897	14,735 European ancestry individuals	2	TRUE	NA
rs6127099	A	T	A	T	0.0907	0.00336081	0.706	0.730364	FALSE	TRUE	FALSE	ON	20	54114863	CYP24A1	0.942082	0.0462585	OS	TRUE	reported	GCST90274789	20	52731402	0.0134	1.30E-11	14287	FGF23	TRUE	reported	0.00319649	45.8083	0.294	14,735 European ancestry individuals	2	TRUE	NA
rs671205	T	C	T	C	0.0708	0.0345326	0.7502	0.718591	FALSE	FALSE	FALSE	ON	1	147051160	NBPF12	0.447697	0.0454819	OS	TRUE	reported	GCST90274789	1	146522722	0.0136	1.93E-07	14287	FGF23	TRUE	reported	0.00189332	27.0974	0.2498	14,735 European ancestry individuals	2	TRUE	NA
rs6753743	T	G	T	G	0.0941	0.0279208	0.8733	0.902998	FALSE	FALSE	FALSE	ON	2	121205371	TFCP2L1	0.686126	0.0690908	OS	TRUE	reported	GCST90274789	2	121962947	0.0185	3.65E-07	14287	FGF23	TRUE	reported	0.00180763	25.8687	0.1267	14,735 European ancestry individuals	2	TRUE	NA
rs7955866	A	G	A	G	-0.0959	-0.00670731	0.1141	0.11636	FALSE	FALSE	FALSE	ON	12	4370383	FGF23	0.917188	0.0645077	OS	TRUE	reported	GCST90274789	12	4479549	0.0178	7.14E-08	14719	FGF23	TRUE	reported	0.00202756	29.0226	0.1141	14,735 European ancestry individuals	2	TRUE	NA
rs111850948	A	G	A	G	-0.0843	0.0114991	0.1348	0.105699	FALSE	FALSE	FALSE	ON	7	25700522	NFE2L3	0.86315	0.0667135	OS	TRUE	reported	GCST90274797	7	25740142	0.0181	3.20E-06	14286	IL-10RB	TRUE	reported	0.00168655	21.6885	0.1348	14,734 European ancestry individuals	2	TRUE	NA
rs112798338	T	C	T	C	0.1926	0.042762	0.026	0.0273702	FALSE	FALSE	FALSE	ON	1	228246071	OBSCN	0.734411	0.126043	OS	TRUE	reported	GCST90274797	1	228433772	0.0411	2.78E-06	14286	IL-10RB	TRUE	reported	0.00170735	21.9564	0.026	14,734 European ancestry individuals	2	TRUE	NA
rs114288486	T	C	T	C	0.1449	-0.00423748	0.0363	0.0184407	FALSE	FALSE	FALSE	ON	1	212623566	FAM71A	0.977988	0.153583	OS	TRUE	reported	GCST90274797	1	212796908	0.0311	3.17E-06	14730	IL-10RB	TRUE	reported	0.00168779	21.7044	0.0363	14,734 European ancestry individuals	2	TRUE	NA
rs1153572	T	C	T	C	-0.0548	0.0629188	0.5866	0.565143	FALSE	FALSE	FALSE	ON	3	4234119	SUMF1	0.127308	0.0412636	OS	TRUE	reported	GCST90274797	3	4275803	0.0119	4.12E-06	14286	IL-10RB	TRUE	reported	0.00164887	21.2031	0.4134	14,734 European ancestry individuals	2	TRUE	NA
rs116315732	T	C	T	C	0.1988	-0.175655	0.0212	0.0281954	FALSE	FALSE	FALSE	ON	2	175765923	KIAA1715	0.157004	0.124118	OS	TRUE	reported	GCST90274797	2	176630651	0.0402	7.60E-07	14734	IL-10RB	TRUE	reported	0.00190103	24.4519	0.0212	14,734 European ancestry individuals	2	TRUE	NA
rs142421172	A	G	A	G	0.208	-0.0725308	0.0438	0.0662544	FALSE	FALSE	FALSE	ON	1	179712952	TDRD5	0.387733	0.0839735	OS	TRUE	reported	GCST90274797	1	179682087	0.031	1.95E-11	12840	IL-10RB	TRUE	reported	0.00349396	45.0128	0.0438	14,734 European ancestry individuals	2	TRUE	NA
rs149156511	A	G	A	G	0.2066	0.122916	0.0323	0.0253319	FALSE	FALSE	FALSE	ON	20	40809273	MAFB	0.35585	0.133126	OS	TRUE	reported	GCST90274797	20	39437913	0.0444	3.27E-06	14286	IL-10RB	TRUE	reported	0.00168344	21.6485	0.0323	14,734 European ancestry individuals	2	TRUE	NA
rs1605333	C	G	C	G	-0.0601	0.0138018	0.6484	0.620749	FALSE	TRUE	FALSE	ON	12	57994449	ATP23	0.743515	0.0421815	OS	TRUE	reported	GCST90274797	12	58388232	0.0124	1.25E-06	13237	IL-10RB	TRUE	reported	0.00182619	23.4876	0.3516	14,734 European ancestry individuals	2	TRUE	NA
rs192325200	A	G	A	G	-0.2327	0.365203	0.9827	0.990427	FALSE	FALSE	FALSE	ON	10	69717422	C10orf35	0.0863635	0.212958	OS	TRUE	reported	GCST90274797	10	71477178	0.0505	4.07E-06	13867	IL-10RB	TRUE	reported	0.00165092	21.2296	0.0173	14,734 European ancestry individuals	2	TRUE	NA
rs34361138	A	G	A	G	0.0532	-0.0554206	0.5488	0.475073	FALSE	FALSE	FALSE	ON	6	41206420	TREML2	0.180151	0.0413497	OS	TRUE	reported	GCST90274797	6	41174158	0.0113	2.50E-06	14732	IL-10RB	TRUE	reported	0.00172327	22.1615	0.4512	14,734 European ancestry individuals	2	TRUE	NA
rs55780441	T	C	T	C	0.1783	-0.180418	0.9674	0.92111	FALSE	FALSE	FALSE	ON	16	13115226	SHISA9	0.0176991	0.0760662	OS	TRUE	reported	GCST90274797	16	13209083	0.0348	3.00E-07	14734	IL-10RB	TRUE	reported	0.00204029	26.2468	0.0326	14,734 European ancestry individuals	2	TRUE	NA
rs6517157	T	C	T	C	0.1509	-0.198602	0.9258	0.948592	FALSE	FALSE	FALSE	ON	21	33262503	AP000295.9,IFNAR2	0.0328307	0.0930593	OS	TRUE	reported	GCST90274797	21	34634808	0.0251	1.83E-09	14286	IL-10RB	TRUE	reported	0.00280702	36.1379	0.0742	14,734 European ancestry individuals	2	TRUE	NA
rs6584485	T	C	T	C	0.0743	0.0981989	0.8362	0.928093	FALSE	FALSE	FALSE	ON	10	102177487	NOLC1	0.214568	0.0791222	OS	TRUE	reported	GCST90274797	10	103937244	0.0161	3.93E-06	14286	IL-10RB	TRUE	reported	0.00165593	21.294	0.1638	14,734 European ancestry individuals	2	TRUE	NA
rs75710908	A	G	A	G	0.1586	-0.0167244	0.9665	0.953468	FALSE	FALSE	FALSE	ON	21	33137778	OLIG1	0.864492	0.0979989	OS	TRUE	reported	GCST90274797	21	34510084	0.0341	3.30E-06	14708	IL-10RB	TRUE	reported	0.00168191	21.6287	0.0335	14,734 European ancestry individuals	2	TRUE	NA
rs7574167	A	G	A	G	0.0637	-0.0604649	0.2684	0.261239	FALSE	FALSE	FALSE	ON	2	42923784	HAAO	0.195791	0.0467402	OS	TRUE	reported	GCST90274797	2	43150924	0.0135	2.38E-06	12832	IL-10RB	TRUE	reported	0.00173099	22.2609	0.2684	14,734 European ancestry individuals	2	TRUE	NA
rs7855466	T	C	T	C	0.0861	-0.0441423	0.1723	0.230028	FALSE	FALSE	FALSE	ON	9	133245916	ABO	0.364877	0.0487161	OS	TRUE	reported	GCST90274797	9	136121303	0.0169	3.49E-07	11783	IL-10RB	TRUE	reported	0.00201739	25.9517	0.1723	14,734 European ancestry individuals	2	TRUE	NA
rs8178484	T	C	T	C	-0.426	0.0220904	0.5452	0.526117	FALSE	FALSE	FALSE	ON	21	33278948	AP000295.9,IL10RB	0.590998	0.0411069	OS	TRUE	reported	GCST90274797	21	34651253	0.0117	1.00E-200	14286	IL-10RB	TRUE	reported	0.0935856	1325.5	0.4548	14,734 European ancestry individuals	2	TRUE	NA
rs9685374	A	G	A	G	-0.0618	0.0277989	0.2721	0.299641	FALSE	FALSE	FALSE	ON	4	118830106	SEC24D	0.53281	0.0445692	OS	TRUE	reported	GCST90274797	4	119751261	0.0134	3.99E-06	14286	IL-10RB	TRUE	reported	0.0016538	21.2667	0.2721	14,734 European ancestry individuals	2	TRUE	NA
rs112062276	T	G	T	G	0.1203	-0.0659953	0.0601	0.0865818	FALSE	FALSE	FALSE	ON	6	133839360	TCF21	0.363849	0.0726776	OS	TRUE	reported	GCST90274827	6	134160498	0.0249	1.36E-06	14733	MMP-10	TRUE	reported	0.00158181	23.3385	0.0601	14,744 European ancestry individuals	2	TRUE	NA
rs11225354	T	C	T	C	0.2957	0.0201247	0.879	0.880927	FALSE	FALSE	FALSE	ON	11	102639315	MMP20	0.750186	0.0632068	OS	TRUE	reported	GCST90274827	11	102510046	0.0181	5.38E-60	14296	MMP-10	TRUE	reported	0.0177933	266.862	0.121	14,744 European ancestry individuals	2	TRUE	NA
rs112327130	C	G	C	G	-0.2862	0.518075	0.0153	0.00446022	FALSE	TRUE	FALSE	ON	8	77041425	PEX2	0.089162	0.304779	OS	TRUE	reported	GCST90274827	8	77953661	0.0608	2.51E-06	12456	MMP-10	TRUE	reported	0.00150172	22.1551	0.0153	14,744 European ancestry individuals	2	TRUE	NA
rs113958571	A	G	A	G	-0.2315	-0.396134	0.0188	0.0048123	FALSE	FALSE	FALSE	ON	20	20731052	RALGAPA2	0.188767	0.301418	OS	TRUE	reported	GCST90274827	20	20711695	0.0503	4.18E-06	14296	MMP-10	TRUE	reported	0.00143566	21.1791	0.0188	14,744 European ancestry individuals	2	TRUE	NA
rs12567824	A	C	A	C	0.07	0.00199466	0.822	0.830817	FALSE	FALSE	FALSE	ON	1	160020232	KCNJ10	0.970892	0.0546637	OS	TRUE	reported	GCST90274827	1	159990022	0.0153	4.76E-06	14296	MMP-10	TRUE	reported	0.00141875	20.9293	0.178	14,744 European ancestry individuals	2	TRUE	NA
rs1356799	T	G	T	G	-0.069	0.0233818	0.7974	0.782282	FALSE	FALSE	FALSE	ON	2	139810097	LRP1B	0.638338	0.0497461	OS	TRUE	reported	GCST90274827	2	140567666	0.015	4.22E-06	13869	MMP-10	TRUE	reported	0.00143417	21.1571	0.2026	14,744 European ancestry individuals	2	TRUE	NA
rs142915220	A	G	A	G	-0.3256	0.258684	0.9794	0.993003	FALSE	FALSE	FALSE	ON	11	103011223	DCUN1D5	0.299732	0.249452	OS	TRUE	reported	GCST90274827	11	102881952	0.0494	4.37E-11	13809	MMP-10	TRUE	reported	0.00293998	43.4366	0.0206	14,744 European ancestry individuals	2	TRUE	NA
rs17099622	A	G	A	G	-0.2064	-0.0321543	0.9296	0.921512	FALSE	FALSE	FALSE	ON	11	102829621	MMP3	0.674065	0.0764531	OS	TRUE	reported	GCST90274827	11	102700352	0.0233	8.12E-19	14296	MMP-10	TRUE	reported	0.00529797	78.4601	0.0704	14,744 European ancestry individuals	2	TRUE	NA
rs17860955	T	C	T	C	1.1371	0.114678	0.983	0.995758	FALSE	FALSE	FALSE	ON	11	102778751	MMP10	0.714704	0.313716	OS	TRUE	reported	GCST90274827	11	102649482	0.047	2.60E-129	14256	MMP-10	TRUE	reported	0.0382112	585.252	0.017	14,744 European ancestry individuals	2	TRUE	NA
rs2584662	A	C	A	C	-0.0597	0.032049	0.585	0.58723	FALSE	FALSE	FALSE	ON	17	49393125	PHB	0.441986	0.0416847	OS	TRUE	reported	GCST90274827	17	47470487	0.0122	9.91E-07	14296	MMP-10	TRUE	reported	0.00162268	23.9425	0.415	14,744 European ancestry individuals	2	TRUE	NA
rs3742926	T	C	T	C	-0.0912	-0.0515267	0.0978	0.129536	FALSE	FALSE	FALSE	ON	14	32545663	AKAP6	0.395496	0.0606416	OS	TRUE	reported	GCST90274827	14	33014869	0.0196	3.27E-06	14744	MMP-10	TRUE	reported	0.0014674	21.648	0.0978	14,744 European ancestry individuals	2	TRUE	NA
rs55804377	A	G	A	G	-0.2185	0.103981	0.0185	0.0467277	FALSE	FALSE	FALSE	ON	10	1017952	GTPBP4	0.28496	0.0972474	OS	TRUE	reported	GCST90274827	10	1063892	0.0469	3.18E-06	14741	MMP-10	TRUE	reported	0.00147105	21.7019	0.0185	14,744 European ancestry individuals	2	TRUE	NA
rs72699188	C	G	C	G	-0.0931	-0.0370196	0.8507	0.852808	FALSE	TRUE	FALSE	ON	9	6176871	IL33	0.523165	0.0579814	OS	TRUE	reported	GCST90274827	9	6176871	0.0166	2.04E-08	14744	MMP-10	TRUE	reported	0.00213042	31.4503	0.1493	14,744 European ancestry individuals	2	TRUE	NA
rs7966257	C	G	C	G	-0.0819	0.0671922	0.1335	0.122316	FALSE	TRUE	FALSE	ON	12	110813633	CCDC63	0.282447	0.0625137	OS	TRUE	reported	GCST90274827	12	111251437	0.0178	4.20E-06	14295	MMP-10	TRUE	reported	0.00143487	21.1675	0.1335	14,744 European ancestry individuals	2	TRUE	NA
rs112168535	T	C	T	C	-0.1553	0.0586802	0.9555	0.960851	FALSE	FALSE	FALSE	ON	16	4654768	MGRN1	0.576688	0.105118	OS	TRUE	reported	GCST90274822	16	4704769	0.0316	8.90E-07	13670	MCP-2	TRUE	reported	0.00176374	24.1493	0.0445	14,736 European ancestry individuals	2	TRUE	NA
rs11652256	A	G	A	G	-0.9051	-0.141203	0.0323	0.0301503	FALSE	FALSE	FALSE	ON	17	34305359	CCL8	0.238922	0.119899	OS	TRUE	reported	GCST90274822	17	32632378	0.0354	3.48E-144	14736	MCP-2	TRUE	reported	0.0456385	653.617	0.0323	14,736 European ancestry individuals	2	TRUE	NA
rs12075	A	G	A	G	-0.0973	-0.0391788	0.5553	0.532953	FALSE	FALSE	FALSE	ON	1	159205564	ACKR1	0.34058	0.0411102	OS	TRUE	reported	GCST90274822	1	159175354	0.0116	4.95E-17	14733	MCP-2	TRUE	reported	0.00512049	70.3471	0.4447	14,736 European ancestry individuals	2	TRUE	NA
rs12523126	A	T	A	T	0.1121	-0.0420901	0.0746	0.0654262	FALSE	TRUE	FALSE	ON	5	166222350	TENM2	0.614898	0.0836624	OS	TRUE	reported	GCST90274822	5	165649355	0.0232	1.35E-06	14288	MCP-2	TRUE	reported	0.00170501	23.3438	0.0746	14,736 European ancestry individuals	2	TRUE	NA
rs138884871	T	C	T	C	0.2198	-0.101202	0.0188	0.0164139	FALSE	FALSE	FALSE	ON	3	47029967	SETD2	0.534872	0.163075	OS	TRUE	reported	GCST90274822	3	47071457	0.0473	3.37E-06	13672	MCP-2	TRUE	reported	0.00157717	21.5908	0.0188	14,736 European ancestry individuals	2	TRUE	NA
rs144101664	T	C	T	C	-0.3694	-0.0304005	0.014	0.0130695	FALSE	FALSE	FALSE	ON	17	34447366	CCL1	0.866927	0.181427	OS	TRUE	reported	GCST90274822	17	32774385	0.0547	1.45E-11	14288	MCP-2	TRUE	reported	0.0033251	45.599	0.014	14,736 European ancestry individuals	2	TRUE	NA
rs144618566	T	C	T	C	0.5171	-0.0861544	0.0169	0.00366984	FALSE	FALSE	FALSE	ON	17	34325288	CCL8	0.798637	0.337712	OS	TRUE	reported	GCST90274822	17	32652307	0.0538	7.15E-22	13801	MCP-2	TRUE	reported	0.0067126	92.3679	0.0169	14,736 European ancestry individuals	2	TRUE	NA
rs145516279	A	G	A	G	0.2225	0.0575741	0.979	0.982341	FALSE	FALSE	FALSE	ON	5	147972352	SPINK5	0.715878	0.158182	OS	TRUE	reported	GCST90274822	5	147351915	0.048	3.56E-06	14288	MCP-2	TRUE	reported	0.00156938	21.4839	0.021	14,736 European ancestry individuals	2	TRUE	NA
rs16969443	T	C	T	C	-0.4966	-0.133592	0.9763	0.951452	FALSE	FALSE	FALSE	ON	17	34306244	CCL8	0.158564	0.0947514	OS	TRUE	reported	GCST90274822	17	32633263	0.0757	5.38E-11	10826	MCP-2	TRUE	reported	0.00313825	43.0287	0.0237	14,736 European ancestry individuals	2	TRUE	NA
rs181726805	A	G	A	G	-0.2479	-0.0214631	0.9838	0.972777	FALSE	FALSE	FALSE	ON	9	92895704	ZNF484	0.865312	0.126539	OS	TRUE	reported	GCST90274822	9	95657986	0.0536	3.75E-06	14736	MCP-2	TRUE	reported	0.00156234	21.3875	0.0162	14,736 European ancestry individuals	2	TRUE	NA
rs1821142	T	C	T	C	0.4013	0.0160633	0.0184	0.009494	FALSE	FALSE	FALSE	ON	17	34322969	CCL8	0.938375	0.20777	OS	TRUE	reported	GCST90274822	17	32649988	0.0478	4.64E-17	13422	MCP-2	TRUE	reported	0.00512956	70.4724	0.0184	14,736 European ancestry individuals	2	TRUE	NA
rs188234686	C	G	C	G	-0.3591	-0.0617542	0.981	0.9801	FALSE	TRUE	FALSE	ON	17	34298229	CCL11	0.674357	0.146972	OS	TRUE	reported	GCST90274822	17	32625248	0.0509	1.73E-12	12847	MCP-2	TRUE	reported	0.00362784	49.7659	0.019	14,736 European ancestry individuals	2	TRUE	NA
rs34202026	A	T	A	T	0.6652	0.00375339	0.9715	0.969441	FALSE	TRUE	FALSE	ON	17	34320338	CCL8	0.974958	0.119569	OS	TRUE	reported	GCST90274822	17	32647357	0.0371	6.89E-72	14719	MCP-2	TRUE	reported	0.022977	321.435	0.0285	14,736 European ancestry individuals	2	TRUE	NA
rs35904471	T	C	T	C	0.0761	0.0602064	0.2662	0.328763	FALSE	FALSE	FALSE	ON	17	78948620	LGALS3BP	0.171672	0.0440475	OS	TRUE	reported	GCST90274822	17	76944702	0.0165	3.99E-06	11337	MCP-2	TRUE	reported	0.00155367	21.2685	0.2662	14,736 European ancestry individuals	2	TRUE	NA
rs407595	A	C	A	C	0.0697	-0.00518918	0.2073	0.239408	FALSE	FALSE	FALSE	ON	5	125763834	GRAMD3	0.913915	0.0480026	OS	TRUE	reported	GCST90274822	5	125099527	0.0147	2.12E-06	14287	MCP-2	TRUE	reported	0.00164191	22.4785	0.2073	14,736 European ancestry individuals	2	TRUE	NA
rs4722985	T	C	T	C	-0.0626	-0.0356438	0.709	0.787662	FALSE	FALSE	FALSE	ON	7	30432475	NOD1	0.479648	0.050425	OS	TRUE	reported	GCST90274822	7	30472091	0.0133	2.52E-06	14288	MCP-2	TRUE	reported	0.00161798	22.1504	0.291	14,736 European ancestry individuals	2	TRUE	NA
rs6685547	A	G	A	G	0.1462	-0.0125189	0.0505	0.0312289	FALSE	FALSE	FALSE	ON	1	224694422	CNIH3	0.915337	0.11776	OS	TRUE	reported	GCST90274822	1	224882124	0.0289	4.22E-07	13239	MCP-2	TRUE	reported	0.00186861	25.588	0.0505	14,736 European ancestry individuals	2	TRUE	NA
rs72825048	A	G	A	G	-0.812	-0.0468837	0.0508	0.0494719	FALSE	FALSE	FALSE	ON	17	34244211	CCL2	0.619112	0.0943126	OS	TRUE	reported	GCST90274822	17	32571230	0.0268	1.00E-200	14734	MCP-2	TRUE	reported	0.0629284	917.865	0.0508	14,736 European ancestry individuals	2	TRUE	NA
rs74350159	A	G	A	G	0.2798	-0.22921	0.012	0.00955937	FALSE	FALSE	FALSE	ON	21	35369599	RUNX1	0.278377	0.211453	OS	TRUE	reported	GCST90274822	21	36741897	0.0608	4.19E-06	13801	MCP-2	TRUE	reported	0.00154685	21.1751	0.012	14,736 European ancestry individuals	2	TRUE	NA
rs75573205	C	G	C	G	0.1906	0.0628869	0.976	0.961544	FALSE	TRUE	FALSE	ON	11	101553551	TRPC6	0.556642	0.10698	OS	TRUE	reported	GCST90274822	11	101424282	0.0408	2.99E-06	14725	MCP-2	TRUE	reported	0.00159391	21.8204	0.024	14,736 European ancestry individuals	2	TRUE	NA
rs75580960	T	C	T	C	-0.0904	0.0461348	0.8703	0.853409	FALSE	FALSE	FALSE	ON	19	2151762	AP3D1	0.427944	0.0581985	OS	TRUE	reported	GCST90274822	19	2151761	0.0188	1.52E-06	13224	MCP-2	TRUE	reported	0.00168857	23.1184	0.1297	14,736 European ancestry individuals	2	TRUE	NA
rs76263310	A	G	A	G	0.296	-0.0658213	0.0187	0.0215515	FALSE	FALSE	FALSE	ON	17	34318110	CCL8	0.646632	0.143574	OS	TRUE	reported	GCST90274822	17	32645129	0.0455	7.74E-11	14727	MCP-2	TRUE	reported	0.00308638	42.3153	0.0187	14,736 European ancestry individuals	2	TRUE	NA
rs78743764	A	C	A	C	-0.2226	-0.164504	0.019	0.0172607	FALSE	FALSE	FALSE	ON	1	3385398	PRDM16	0.293711	0.156668	OS	TRUE	reported	GCST90274822	1	3301962	0.048	3.53E-06	13656	MCP-2	TRUE	reported	0.00157079	21.5033	0.019	14,736 European ancestry individuals	2	TRUE	NA
rs79567569	A	C	A	C	-0.3284	0.444175	0.9877	0.99665	FALSE	FALSE	FALSE	ON	6	166642770	RPS6KA2	0.214157	0.357568	OS	TRUE	reported	GCST90274822	6	167056258	0.0669	9.16E-07	13386	MCP-2	TRUE	reported	0.00175963	24.093	0.0123	14,736 European ancestry individuals	2	TRUE	NA
rs80131163	A	G	A	G	0.1962	0.110938	0.9686	0.940651	FALSE	FALSE	FALSE	ON	18	34097406	NOL4	0.200852	0.0867295	OS	TRUE	reported	GCST90274822	18	31677370	0.0399	8.77E-07	14730	MCP-2	TRUE	reported	0.0017657	24.1762	0.0314	14,736 European ancestry individuals	2	TRUE	NA
rs80219280	T	G	T	G	-0.904	0.0894824	0.0365	0.0205127	FALSE	FALSE	FALSE	ON	17	34283515	CCL11	0.53841	0.145448	OS	TRUE	reported	GCST90274822	17	32610534	0.0322	2.00E-173	14736	MCP-2	TRUE	reported	0.0545144	788.064	0.0365	14,736 European ancestry individuals	2	TRUE	NA
rs948962	A	C	A	C	0.0544	0.0402411	0.4764	0.557073	FALSE	FALSE	FALSE	ON	11	77208433	MYO7A	0.329971	0.041308	OS	TRUE	reported	GCST90274822	11	76919478	0.0119	4.84E-06	14736	MCP-2	TRUE	reported	0.00152641	20.8949	0.4764	14,736 European ancestry individuals	2	TRUE	NA
rs9889517	A	G	A	G	0.0609	0.0558788	0.4783	0.405943	FALSE	FALSE	FALSE	ON	17	4800880	RP11-81A22.5	0.182561	0.0419223	OS	TRUE	reported	GCST90274822	17	4704175	0.0121	4.83E-07	14288	MCP-2	TRUE	reported	0.00184966	25.328	0.4783	14,736 European ancestry individuals	2	TRUE	NA
rs112206094	A	T	A	T	-0.0934	-0.0335042	0.1258	0.125676	FALSE	TRUE	FALSE	ON	9	23277992	ELAVL2	0.587396	0.0617458	OS	TRUE	reported	GCST90274845	9	23277990	0.0201	3.37E-06	11792	TSLP	TRUE	reported	0.00189964	21.5886	0.1258	11,793 European ancestry individuals	2	TRUE	NA
rs117095006	A	G	A	G	-0.1569	-0.127225	0.0499	0.0317697	FALSE	FALSE	FALSE	ON	10	34107042	PARD3	0.272179	0.115864	OS	TRUE	reported	GCST90274845	10	34395970	0.0338	3.45E-06	11345	TSLP	TRUE	reported	0.00189576	21.5445	0.0499	11,793 European ancestry individuals	2	TRUE	NA
rs12448125	T	G	T	G	0.1784	0.141857	0.0353	0.0414658	FALSE	FALSE	FALSE	ON	16	8712090	ABAT	0.170416	0.103479	OS	TRUE	reported	GCST90274845	16	8805947	0.0367	1.17E-06	11792	TSLP	TRUE	reported	0.0020785	23.6255	0.0353	11,793 European ancestry individuals	2	TRUE	NA
rs12472785	C	G	C	G	-0.074	-0.00855498	0.758	0.689053	FALSE	TRUE	FALSE	ON	2	2623194	MYT1L	0.846062	0.0440648	OS	TRUE	reported	GCST90274845	2	2626966	0.0153	1.32E-06	11792	TSLP	TRUE	reported	0.0020577	23.3886	0.242	11,793 European ancestry individuals	2	TRUE	NA
rs140886020	A	G	A	G	0.1619	-0.086565	0.0381	0.0313914	FALSE	FALSE	FALSE	ON	15	79622687	KIAA1024	0.45845	0.116759	OS	TRUE	reported	GCST90274845	15	79915029	0.0351	3.98E-06	11786	TSLP	TRUE	reported	0.00187181	21.2717	0.0381	11,793 European ancestry individuals	2	TRUE	NA
rs145111430	A	G	A	G	0.2674	0.0448213	0.9812	0.992462	FALSE	FALSE	FALSE	ON	11	122075502	BLID	0.851899	0.240077	OS	TRUE	reported	GCST90274845	11	121946210	0.0575	3.31E-06	11345	TSLP	TRUE	reported	0.00190263	21.6227	0.0188	11,793 European ancestry individuals	2	TRUE	NA
rs185922111	A	G	A	G	0.3618	0.0994468	0.9877	0.992331	FALSE	FALSE	FALSE	ON	20	39330990	DHX35	0.68123	0.24209	OS	TRUE	reported	GCST90274845	20	37959633	0.0747	1.28E-06	10858	TSLP	TRUE	reported	0.00206345	23.4541	0.0123	11,793 European ancestry individuals	2	TRUE	NA
rs190906347	A	C	A	C	0.3219	-0.0600993	0.0132	0.00408679	FALSE	FALSE	FALSE	ON	15	59917016	FOXB1	0.853091	0.324553	OS	TRUE	reported	GCST90274845	15	60209215	0.066	1.08E-06	10858	TSLP	TRUE	reported	0.00209238	23.7836	0.0132	11,793 European ancestry individuals	2	TRUE	NA
rs4724126	T	G	T	G	0.0846	-0.0186456	0.2624	0.302415	FALSE	FALSE	FALSE	ON	7	42690459	C7orf25	0.675276	0.044509	OS	TRUE	reported	GCST90274845	7	42730058	0.0152	2.61E-08	11344	TSLP	TRUE	reported	0.00272311	30.9726	0.2624	11,793 European ancestry individuals	2	TRUE	NA
rs72652144	A	G	A	G	0.1629	0.121666	0.9535	0.938598	FALSE	FALSE	FALSE	ON	8	68901733	C8orf34	0.154622	0.0854757	OS	TRUE	reported	GCST90274845	8	69813968	0.0345	2.34E-06	11782	TSLP	TRUE	reported	0.00196131	22.2909	0.0465	11,793 European ancestry individuals	2	TRUE	NA
rs72811179	T	C	T	C	-0.2956	0.0849027	0.0141	0.0170979	FALSE	FALSE	FALSE	ON	10	106966668	SORCS1	0.597287	0.160707	OS	TRUE	reported	GCST90274845	10	108726426	0.063	2.70E-06	11345	TSLP	TRUE	reported	0.00193678	22.0116	0.0141	11,793 European ancestry individuals	2	TRUE	NA
rs7406537	A	G	A	G	-0.0643	0.0100869	0.4553	0.433988	FALSE	FALSE	FALSE	ON	17	82961511	B3GNTL1	0.807468	0.0413917	OS	TRUE	reported	GCST90274845	17	80919387	0.0139	3.73E-06	11149	TSLP	TRUE	reported	0.00188265	21.3952	0.4553	11,793 European ancestry individuals	2	TRUE	NA
rs7550374	C	G	C	G	-0.0928	0.0457128	0.8143	0.839397	FALSE	TRUE	FALSE	ON	1	240680647	GREM2	0.419381	0.0566107	OS	TRUE	reported	GCST90274845	1	240843947	0.0187	6.96E-07	11345	TSLP	TRUE	reported	0.00216604	24.6227	0.1857	11,793 European ancestry individuals	2	TRUE	NA
rs11230553	T	C	T	C	-0.5066	-0.0360373	0.2477	0.193944	FALSE	FALSE	FALSE	ON	11	60993058	CD6	0.489444	0.0521378	OS	TRUE	reported	GCST90274774	11	60760530	0.0132	1.00E-200	14287	CD6	TRUE	reported	0.0934605	1472.73	0.2477	14,735 European ancestry individuals	2	TRUE	NA
rs12074680	A	G	A	G	-0.1855	0.0602569	0.0301	0.02311	FALSE	FALSE	FALSE	ON	1	194330462	CDC73	0.658543	0.13635	OS	TRUE	reported	GCST90274774	1	194299592	0.0392	2.22E-06	12404	CD6	TRUE	reported	0.00156493	22.39	0.0301	14,735 European ancestry individuals	2	TRUE	NA
rs12288280	T	G	T	G	-0.3548	-0.0685563	0.0794	0.049902	FALSE	FALSE	FALSE	ON	11	60988884	CD6	0.473593	0.0956627	OS	TRUE	reported	GCST90274774	11	60756356	0.0213	2.68E-62	14720	CD6	TRUE	reported	0.0190508	277.426	0.0794	14,735 European ancestry individuals	2	TRUE	NA
rs143374617	T	C	T	C	0.1766	-0.178035	0.0397	0.0369016	FALSE	FALSE	FALSE	ON	1	4267464	C1orf174	0.100044	0.108252	OS	TRUE	reported	GCST90274774	1	4327524	0.0329	7.97E-08	14733	CD6	TRUE	reported	0.00201267	28.809	0.0397	14,735 European ancestry individuals	2	TRUE	NA
rs35086654	T	C	T	C	-0.2416	-0.274195	0.017	0.00350511	FALSE	FALSE	FALSE	ON	2	172603027	PDK1	0.431941	0.348904	OS	TRUE	reported	GCST90274774	2	173467755	0.0517	2.97E-06	13800	CD6	TRUE	reported	0.00152619	21.8349	0.017	14,735 European ancestry individuals	2	TRUE	NA
rs35634144	C	G	C	G	0.1752	0.319124	0.9711	0.990823	FALSE	TRUE	FALSE	ON	22	37242181	RAC2	0.140643	0.21659	OS	TRUE	reported	GCST90274774	22	37638221	0.0376	3.17E-06	14237	CD6	TRUE	reported	0.00151737	21.7086	0.0289	14,735 European ancestry individuals	2	TRUE	NA
rs414633	C	G	C	G	0.0656	0.0144473	0.7298	0.735595	FALSE	TRUE	FALSE	ON	11	61985114	FTH1	0.756779	0.0466472	OS	TRUE	reported	GCST90274774	11	61752586	0.0134	9.80E-07	14286	CD6	TRUE	reported	0.00167467	23.9628	0.2702	14,735 European ancestry individuals	2	TRUE	NA
rs4939458	A	G	A	G	-0.0647	-0.0233053	0.6131	0.629664	FALSE	FALSE	FALSE	ON	11	60797331	MS4A10	0.581508	0.0422823	OS	TRUE	reported	GCST90274774	11	60564804	0.0128	4.31E-07	12791	CD6	TRUE	reported	0.00178514	25.5463	0.3869	14,735 European ancestry individuals	2	TRUE	NA
rs597808	A	G	A	G	0.116	-0.0144349	0.4779	0.414024	FALSE	FALSE	FALSE	ON	12	111535554	ATXN2	0.727927	0.0414933	OS	TRUE	reported	GCST90274774	12	111973358	0.0134	4.86E-18	11335	CD6	TRUE	reported	0.00521787	74.9282	0.4779	14,735 European ancestry individuals	2	TRUE	NA
rs60988380	T	C	T	C	0.0955	-0.113391	0.1058	0.109766	FALSE	FALSE	FALSE	ON	9	33117956	B4GALT1	0.0841763	0.0656598	OS	TRUE	reported	GCST90274774	9	33117954	0.0193	7.49E-07	14735	CD6	TRUE	reported	0.00171083	24.4811	0.1058	14,735 European ancestry individuals	2	TRUE	NA
rs72969761	A	T	A	T	-0.1796	-0.0855189	0.97	0.945588	FALSE	TRUE	FALSE	ON	2	227073760	COL4A4	0.341774	0.0899569	OS	TRUE	reported	GCST90274774	2	227938476	0.0376	1.78E-06	14710	CD6	TRUE	reported	0.00159442	22.8127	0.03	14,735 European ancestry individuals	2	TRUE	NA
rs74886615	A	T	A	T	0.0688	0.0153344	0.6149	0.654895	FALSE	TRUE	FALSE	ON	4	82178448	RASGEF1B	0.721264	0.0429812	OS	TRUE	reported	GCST90274774	4	83099601	0.0129	9.64E-08	12404	CD6	TRUE	reported	0.00198698	28.4405	0.3851	14,735 European ancestry individuals	2	TRUE	NA
rs8051133	A	G	A	G	-0.1079	0.139138	0.0691	0.0459362	FALSE	FALSE	FALSE	ON	16	86452431	FOXF1	0.161262	0.0993244	OS	TRUE	reported	GCST90274774	16	86486037	0.0236	4.83E-06	14729	CD6	TRUE	reported	0.00146097	20.9006	0.0691	14,735 European ancestry individuals	2	TRUE	NA
rs841332	A	G	A	G	-0.0721	1.78E-05	0.8286	0.80477	FALSE	FALSE	FALSE	ON	1	94705904	SLC44A3	0.999725	0.0514299	OS	TRUE	reported	GCST90274774	1	95171460	0.0154	2.84E-06	14727	CD6	TRUE	reported	0.00153187	21.9164	0.1714	14,735 European ancestry individuals	2	TRUE	NA
rs9691968	A	C	A	C	0.0646	0.0666267	0.2505	0.214914	FALSE	FALSE	FALSE	ON	7	153938295	DPP6	0.181906	0.0499109	OS	TRUE	reported	GCST90274774	7	153635380	0.0134	1.43E-06	14735	CD6	TRUE	reported	0.00162408	23.2378	0.2505	14,735 European ancestry individuals	2	TRUE	NA
rs112317147	T	C	T	C	-0.1441	-0.0279142	0.0534	0.0944386	FALSE	FALSE	FALSE	ON	2	119025580	MARCO	0.691054	0.0702376	OS	TRUE	reported	GCST90274840	2	119783156	0.0309	3.11E-06	11344	TNF-B	TRUE	reported	0.00191343	21.7437	0.0534	11,792 European ancestry individuals	2	TRUE	NA
rs113244922	T	C	T	C	0.2324	-0.059785	0.0237	0.0102342	FALSE	FALSE	FALSE	ON	4	35495386	ARAP2	0.769855	0.204348	OS	TRUE	reported	GCST90274840	4	35497008	0.0499	3.20E-06	10470	TNF-B	TRUE	reported	0.00190843	21.6868	0.0237	11,792 European ancestry individuals	2	TRUE	NA
rs114250919	T	C	T	C	0.2469	-0.023619	0.9743	0.993214	FALSE	FALSE	FALSE	ON	5	21093619	CDH18	0.927419	0.259286	OS	TRUE	reported	GCST90274840	5	21093728	0.049	4.69E-07	11305	TNF-B	TRUE	reported	0.00223312	25.3848	0.0257	11,792 European ancestry individuals	2	TRUE	NA
rs12743015	C	G	C	G	-0.1918	0.140518	0.029	0.0138278	FALSE	TRUE	FALSE	ON	1	109714309	GSTM5	0.423971	0.175746	OS	TRUE	reported	GCST90274840	1	110256931	0.0403	1.94E-06	11784	TNF-B	TRUE	reported	0.00199276	22.647	0.029	11,792 European ancestry individuals	2	TRUE	NA
rs12883833	A	G	A	G	-0.1252	0.118503	0.0934	0.116211	FALSE	FALSE	FALSE	ON	14	34411453	EGLN3	0.0648619	0.064187	OS	TRUE	reported	GCST90274840	14	34880659	0.0259	1.34E-06	9259	TNF-B	TRUE	reported	0.00205565	23.3632	0.0934	11,792 European ancestry individuals	2	TRUE	NA
rs138471526	T	C	T	C	-0.3418	-0.145038	0.0137	0.00238403	FALSE	FALSE	FALSE	ON	11	72955018	FCHSD2	0.72783	0.416761	OS	TRUE	reported	GCST90274840	11	72666063	0.0735	3.31E-06	9983	TNF-B	TRUE	reported	0.00190273	21.6219	0.0137	11,792 European ancestry individuals	2	TRUE	NA
rs139511528	A	G	A	G	-0.2485	-0.0950776	0.0294	0.00517639	FALSE	FALSE	FALSE	ON	12	6320277	PLEKHG6	0.749238	0.29745	OS	TRUE	reported	GCST90274840	12	6429443	0.0521	1.85E-06	10280	TNF-B	TRUE	reported	0.00200143	22.7458	0.0294	11,792 European ancestry individuals	2	TRUE	NA
rs143019966	T	C	T	C	0.2122	0.166978	0.9751	0.992047	FALSE	FALSE	FALSE	ON	13	47082241	HTR2A	0.467224	0.229679	OS	TRUE	reported	GCST90274840	13	47656376	0.0451	2.54E-06	10913	TNF-B	TRUE	reported	0.00194771	22.1341	0.0249	11,792 European ancestry individuals	2	TRUE	NA
rs147423408	A	G	A	G	0.1732	0.0578013	0.0415	0.0664506	FALSE	FALSE	FALSE	ON	12	51738740	SCN8A	0.486583	0.0830773	OS	TRUE	reported	GCST90274840	12	52132524	0.035	7.48E-07	11344	TNF-B	TRUE	reported	0.00215406	24.484	0.0415	11,792 European ancestry individuals	2	TRUE	NA
rs16852556	T	C	T	C	0.1514	-0.17871	0.0511	0.0196312	FALSE	FALSE	FALSE	ON	2	214710698	BARD1	0.2347	0.150386	OS	TRUE	reported	GCST90274840	2	215575422	0.0317	1.79E-06	11344	TNF-B	TRUE	reported	0.00200676	22.8064	0.0511	11,792 European ancestry individuals	2	TRUE	NA
rs192303297	T	C	T	C	-0.3872	0.237769	0.0118	0.00135299	FALSE	FALSE	FALSE	ON	3	141916098	ATP1B3	0.672031	0.56162	OS	TRUE	reported	GCST90274840	3	141634940	0.0842	4.25E-06	7843	TNF-B	TRUE	reported	0.00186068	21.1432	0.0118	11,792 European ancestry individuals	2	TRUE	NA
rs2074475	T	C	T	C	0.2308	-0.112613	0.9618	0.947988	FALSE	FALSE	FALSE	ON	6	30170113	TRIM15	0.225841	0.0929805	OS	TRUE	reported	GCST90274840	6	30137890	0.0421	4.20E-08	11792	TNF-B	TRUE	reported	0.00264236	30.0491	0.0382	11,792 European ancestry individuals	2	TRUE	NA
rs2364485	A	C	A	C	0.1759	-0.0216361	0.1645	0.195808	FALSE	FALSE	FALSE	ON	12	6405797	LTBR	0.681773	0.0527651	OS	TRUE	reported	GCST90274840	12	6514963	0.0189	1.32E-20	11344	TNF-B	TRUE	reported	0.00757772	86.6027	0.1645	11,792 European ancestry individuals	2	TRUE	NA
rs2523882	T	C	T	C	-0.1991	-0.0272132	0.2883	0.361901	FALSE	FALSE	FALSE	ON	6	31074440	C6orf15	0.522194	0.0425229	OS	TRUE	reported	GCST90274840	6	31042217	0.0144	1.77E-43	11792	TNF-B	TRUE	reported	0.0165727	191.135	0.2883	11,792 European ancestry individuals	2	TRUE	NA
rs28700215	T	C	T	C	-0.0626	0.0263456	0.5824	0.533643	FALSE	FALSE	FALSE	ON	15	99524562	MEF2A	0.520861	0.0410356	OS	TRUE	reported	GCST90274840	15	100064767	0.0136	4.17E-06	11344	TNF-B	TRUE	reported	0.00186421	21.1833	0.4176	11,792 European ancestry individuals	2	TRUE	NA
rs2904602	A	G	A	G	-0.625	0.0198802	0.1165	0.145087	FALSE	FALSE	FALSE	ON	6	31484070	MICB	0.732322	0.0581226	OS	TRUE	reported	GCST90274840	6	31451847	0.0196	1.00E-200	11791	TNF-B	TRUE	reported	0.0822622	1016.65	0.1165	11,792 European ancestry individuals	2	TRUE	NA
rs55914821	A	G	A	G	0.0748	-0.0366124	0.7583	0.67143	FALSE	FALSE	FALSE	ON	17	67268092	HELZ	0.400409	0.0435399	OS	TRUE	reported	GCST90274840	17	65264208	0.0159	2.55E-06	11344	TNF-B	TRUE	reported	0.00194714	22.1275	0.2417	11,792 European ancestry individuals	2	TRUE	NA
rs72854560	C	G	C	G	-0.2968	0.0904835	0.0156	0.00966109	FALSE	TRUE	FALSE	ON	6	28436686	ZSCAN23	0.66694	0.210255	OS	TRUE	reported	GCST90274840	6	28404463	0.0602	8.21E-07	11344	TNF-B	TRUE	reported	0.00213815	24.3029	0.0156	11,792 European ancestry individuals	2	TRUE	NA
rs74363807	T	C	T	C	0.2496	-0.0892278	0.0218	0.0109614	FALSE	FALSE	FALSE	ON	7	46526638	IGFBP3	0.659177	0.202308	OS	TRUE	reported	GCST90274840	7	46566236	0.0532	2.71E-06	11344	TNF-B	TRUE	reported	0.00193668	22.0084	0.0218	11,792 European ancestry individuals	2	TRUE	NA
rs7583622	A	G	A	G	0.0748	0.0135771	0.2098	0.230951	FALSE	FALSE	FALSE	ON	2	53704053	ASB3,GPR75-ASB3	0.780004	0.0486089	OS	TRUE	reported	GCST90274840	2	53931190	0.0161	3.38E-06	11769	TNF-B	TRUE	reported	0.00189915	21.5812	0.2098	11,792 European ancestry individuals	2	TRUE	NA
rs76913603	A	G	A	G	-0.1741	0.195295	0.967	0.981167	FALSE	FALSE	FALSE	ON	5	168382086	WWC1	0.201285	0.152825	OS	TRUE	reported	GCST90274840	5	167809091	0.0379	4.36E-06	11782	TNF-B	TRUE	reported	0.00185672	21.0981	0.033	11,792 European ancestry individuals	2	TRUE	NA
rs77897196	T	C	T	C	-0.1917	-0.0815895	0.9711	0.978664	FALSE	FALSE	FALSE	ON	1	62994090	ATG4C	0.570661	0.143877	OS	TRUE	reported	GCST90274840	1	63459761	0.041	2.93E-06	11792	TNF-B	TRUE	reported	0.00192342	21.8575	0.0289	11,792 European ancestry individuals	2	TRUE	NA
rs9267798	C	G	C	G	-0.1199	-0.00174734	0.0834	0.068996	FALSE	TRUE	FALSE	ON	6	32077057	TNXB	0.982688	0.0805254	OS	TRUE	reported	GCST90274840	6	32044834	0.0238	4.71E-07	11792	TNF-B	TRUE	reported	0.00223228	25.3751	0.0834	11,792 European ancestry individuals	2	TRUE	NA
rs11256610	A	G	A	G	0.3005	0.043653	0.0145	0.00144843	FALSE	FALSE	FALSE	ON	10	6080380	RBM17	0.941296	0.592776	OS	TRUE	reported	GCST90274810	10	6122343	0.0641	2.76E-06	10850	IL-24	TRUE	reported	0.0023195	21.9726	0.0145	11,785 European ancestry individuals	2	TRUE	NA
rs116790447	T	C	T	C	0.1729	-0.128354	0.0521	0.0396937	FALSE	FALSE	FALSE	ON	1	18604828	PAX7	0.23218	0.107431	OS	TRUE	reported	GCST90274810	1	18931322	0.0371	3.16E-06	9453	IL-24	TRUE	reported	0.00229232	21.7145	0.0521	11,785 European ancestry individuals	2	TRUE	NA
rs117613902	A	G	A	G	-0.3	-0.112944	0.9862	0.996266	FALSE	FALSE	FALSE	ON	14	97275462	VRK1	0.738055	0.33772	OS	TRUE	reported	GCST90274810	14	97741799	0.0657	4.97E-06	10850	IL-24	TRUE	reported	0.00220082	20.8459	0.0138	11,785 European ancestry individuals	2	TRUE	NA
rs143986178	A	G	A	G	0.2969	-0.534156	0.0144	0.00277094	FALSE	FALSE	FALSE	ON	21	24695221	MRPL39	0.195204	0.412368	OS	TRUE	reported	GCST90274810	21	26067535	0.0644	4.02E-06	10850	IL-24	TRUE	reported	0.00224338	21.2499	0.0144	11,785 European ancestry individuals	2	TRUE	NA
rs145295031	A	T	A	T	0.3063	0.0333534	0.014	0.0125613	FALSE	TRUE	FALSE	ON	7	9919470	NDUFA4	0.858805	0.187489	OS	TRUE	reported	GCST90274810	7	9959098	0.0647	2.20E-06	11287	IL-24	TRUE	reported	0.00236531	22.4075	0.014	11,785 European ancestry individuals	2	TRUE	NA
rs167018	A	G	A	G	0.0657	-0.013094	0.4443	0.459627	FALSE	FALSE	FALSE	ON	7	155830396	SHH	0.750742	0.0412201	OS	TRUE	reported	GCST90274810	7	155623090	0.0136	1.36E-06	11336	IL-24	TRUE	reported	0.0024627	23.3325	0.4443	11,785 European ancestry individuals	2	TRUE	NA
rs60306270	A	G	A	G	-0.0886	0.0174576	0.1398	0.0868098	FALSE	FALSE	FALSE	ON	16	49541253	ZNF423	0.810629	0.0728571	OS	TRUE	reported	GCST90274810	16	49575164	0.0191	3.51E-06	11781	IL-24	TRUE	reported	0.00227114	21.5134	0.1398	11,785 European ancestry individuals	2	TRUE	NA
rs73169406	A	G	A	G	0.111	-0.0761308	0.1327	0.104802	FALSE	FALSE	FALSE	ON	22	48265297	FAM19A5	0.255818	0.066997	OS	TRUE	reported	GCST90274810	22	48661109	0.0207	8.22E-08	11337	IL-24	TRUE	reported	0.00303261	28.7484	0.1327	11,785 European ancestry individuals	2	TRUE	NA
rs7401175	A	T	A	T	0.0892	-0.010402	0.2392	0.165069	FALSE	TRUE	FALSE	ON	14	85557828	FLRT2	0.853155	0.0561984	OS	TRUE	reported	GCST90274810	14	86024172	0.0195	4.78E-06	7943	IL-24	TRUE	reported	0.00220867	20.9203	0.2392	11,785 European ancestry individuals	2	TRUE	NA
rs112594435	T	C	T	C	0.1531	0.0389606	0.0371	0.0187761	FALSE	FALSE	FALSE	ON	6	134367111	SGK1	0.795689	0.150467	OS	TRUE	reported	GCST90274792	6	134688249	0.0333	4.27E-06	14721	GDNF	TRUE	reported	0.00193657	21.134	0.0371	14,736 European ancestry individuals	2	TRUE	NA
rs11740708	A	G	A	G	-0.3888	-0.0248016	0.0906	0.0764487	FALSE	FALSE	FALSE	ON	5	37867986	GDNF	0.746229	0.0766387	OS	TRUE	reported	GCST90274792	5	37868088	0.0198	7.56E-86	14710	GDNF	TRUE	reported	0.0341845	385.516	0.0906	14,736 European ancestry individuals	2	TRUE	NA
rs138691533	A	G	A	G	0.2584	-0.12164	0.0148	0.00632533	FALSE	FALSE	FALSE	ON	12	98235676	TMPO	0.642874	0.262335	OS	TRUE	reported	GCST90274792	12	98629454	0.0539	1.63E-06	14731	GDNF	TRUE	reported	0.00210526	22.9788	0.0148	14,736 European ancestry individuals	2	TRUE	NA
rs144181640	A	T	A	T	0.3366	-0.0343348	0.9898	0.986193	FALSE	TRUE	FALSE	ON	2	207881609	PLEKHM3	0.848313	0.179508	OS	TRUE	reported	GCST90274792	2	208746333	0.0697	1.37E-06	13988	GDNF	TRUE	reported	0.00213622	23.3176	0.0102	14,736 European ancestry individuals	2	TRUE	NA
rs2093446	C	G	C	G	0.0606	0.0588978	0.3	0.349458	FALSE	TRUE	FALSE	ON	9	5230371	INSL4	0.16936	0.0428578	OS	TRUE	reported	GCST90274792	9	5230371	0.0129	2.63E-06	14288	GDNF	TRUE	reported	0.00202162	22.0641	0.3	14,736 European ancestry individuals	2	TRUE	NA
rs2194229	A	T	A	T	-0.1683	0.0222005	0.1296	0.136571	FALSE	TRUE	FALSE	ON	5	37918737	GDNF	0.710858	0.0598872	OS	TRUE	reported	GCST90274792	5	37918839	0.0179	5.34E-21	14288	GDNF	TRUE	reported	0.00804943	88.3858	0.1296	14,736 European ancestry individuals	2	TRUE	NA
rs35740453	A	G	A	G	-0.0718	-0.0334266	0.7373	0.684316	FALSE	FALSE	FALSE	ON	17	1587488	SLC43A2	0.451996	0.0444449	OS	TRUE	reported	GCST90274792	17	1490782	0.0154	3.13E-06	13224	GDNF	TRUE	reported	0.00199138	21.7334	0.2627	14,736 European ancestry individuals	2	TRUE	NA
rs57104839	A	G	A	G	0.0915	0.0553125	0.903	0.931173	FALSE	FALSE	FALSE	ON	13	27573222	LNX2	0.491221	0.0803532	OS	TRUE	reported	GCST90274792	13	28147359	0.0196	3.04E-06	14736	GDNF	TRUE	reported	0.00199652	21.7897	0.097	14,736 European ancestry individuals	2	TRUE	NA
rs62243355	T	C	T	C	-0.0981	-0.00946616	0.0997	0.109714	FALSE	FALSE	FALSE	ON	3	36030560	ARPP21	0.885011	0.0654555	OS	TRUE	reported	GCST90274792	3	36072052	0.0196	5.58E-07	14731	GDNF	TRUE	reported	0.00229425	25.0464	0.0997	14,736 European ancestry individuals	2	TRUE	NA
rs77671113	A	C	A	C	-0.1194	0.0125981	0.0859	0.0724865	FALSE	FALSE	FALSE	ON	10	85934651	GRID1	0.872734	0.0786463	OS	TRUE	reported	GCST90274792	10	87694408	0.0208	9.45E-09	14725	GDNF	TRUE	reported	0.00301566	32.946	0.0859	14,736 European ancestry individuals	2	TRUE	NA
rs79953230	T	C	T	C	0.1918	-0.0936439	0.0254	0.0372302	FALSE	FALSE	FALSE	ON	13	66719542	PCDH9	0.39176	0.109342	OS	TRUE	reported	GCST90274792	13	67293674	0.042	4.96E-06	14719	GDNF	TRUE	reported	0.00191065	20.8506	0.0254	14,736 European ancestry individuals	2	TRUE	NA
rs9303102	T	G	T	G	0.2096	-0.338533	0.0231	0.00549954	FALSE	FALSE	FALSE	ON	17	14317973	HS3ST3B1	0.21454	0.272751	OS	TRUE	reported	GCST90274792	17	14221290	0.0453	3.71E-06	12935	GDNF	TRUE	reported	0.00196131	21.4046	0.0231	14,736 European ancestry individuals	2	TRUE	NA
rs112641086	T	C	T	C	-0.1056	-0.056132	0.0895	0.112166	FALSE	FALSE	FALSE	ON	2	206211398	GPR1	0.388513	0.0650943	OS	TRUE	reported	GCST90274769	2	207076122	0.0198	9.64E-08	14731	CCL28	TRUE	reported	0.00192681	28.4406	0.0895	14,734 European ancestry individuals	2	TRUE	NA
rs116782490	A	C	A	C	0.2298	-0.305136	0.9815	0.996352	FALSE	FALSE	FALSE	ON	5	85629171	COX7C	0.373346	0.342764	OS	TRUE	reported	GCST90274769	5	84924989	0.0488	2.49E-06	12633	CCL28	TRUE	reported	0.00150275	22.1718	0.0185	14,734 European ancestry individuals	2	TRUE	NA
rs139902	A	C	A	C	0.0684	-0.0266198	0.3659	0.366288	FALSE	FALSE	FALSE	ON	22	38010775	POLR2F	0.530495	0.0424388	OS	TRUE	reported	GCST90274769	22	38406782	0.0121	1.58E-08	14285	CCL28	TRUE	reported	0.00216411	31.9509	0.3659	14,734 European ancestry individuals	2	TRUE	NA
rs143400203	T	C	T	C	0.1812	-0.0452457	0.0244	0.0319878	FALSE	FALSE	FALSE	ON	7	115920724	TFEC	0.69833	0.11674	OS	TRUE	reported	GCST90274769	7	115560778	0.0392	3.79E-06	14722	CCL28	TRUE	reported	0.00144809	21.3641	0.0244	14,734 European ancestry individuals	2	TRUE	NA
rs1514964	T	C	T	C	-0.1263	0.0476732	0.9486	0.95973	FALSE	FALSE	FALSE	ON	1	64370963	CACHD1	0.650488	0.105219	OS	TRUE	reported	GCST90274769	1	64836646	0.0264	1.72E-06	14734	CCL28	TRUE	reported	0.00155097	22.8844	0.0514	14,734 European ancestry individuals	2	TRUE	NA
rs2477954	T	C	T	C	-0.058	-0.00312138	0.6211	0.608602	FALSE	FALSE	FALSE	ON	10	88504383	RNLS	0.940856	0.0420704	OS	TRUE	reported	GCST90274769	10	90264140	0.012	1.34E-06	14286	CCL28	TRUE	reported	0.00158301	23.3579	0.3789	14,734 European ancestry individuals	2	TRUE	NA
rs2631360	A	G	A	G	0.0597	-0.00480198	0.5481	0.654878	FALSE	FALSE	FALSE	ON	5	132371737	SLC22A5	0.911202	0.0430585	OS	TRUE	reported	GCST90274769	5	131707429	0.0128	3.10E-06	11780	CCL28	TRUE	reported	0.00147424	21.7505	0.4519	14,734 European ancestry individuals	2	TRUE	NA
rs2866626	C	G	C	G	-0.0597	0.0068387	0.6079	0.604521	FALSE	TRUE	FALSE	ON	4	101648052	BANK1	0.870858	0.0420666	OS	TRUE	reported	GCST90274769	4	102569209	0.0121	8.06E-07	14285	CCL28	TRUE	reported	0.00164945	24.3399	0.3921	14,734 European ancestry individuals	2	TRUE	NA
rs4866742	T	C	T	C	0.0702	0.022651	0.4126	0.410298	FALSE	FALSE	FALSE	ON	5	43405357	CCL28	0.587147	0.0417164	OS	TRUE	reported	GCST90274769	5	43405459	0.0122	8.71E-09	12829	CCL28	TRUE	reported	0.00224212	33.1052	0.4126	14,734 European ancestry individuals	2	TRUE	NA
rs546951873	A	G	A	G	0.3427	-0.097295	0.0122	0.0104125	FALSE	FALSE	FALSE	ON	12	55164658	OR9K2	0.634335	0.204559	OS	TRUE	reported	GCST90274769	12	55558442	0.0672	3.40E-07	11273	CCL28	TRUE	reported	0.00176199	26.0034	0.0122	14,734 European ancestry individuals	2	TRUE	NA
rs6580980	A	G	A	G	-0.0688	0.00933005	0.4015	0.32125	FALSE	FALSE	FALSE	ON	12	54298277	NFE2	0.832569	0.0441328	OS	TRUE	reported	GCST90274769	12	54692061	0.0118	5.53E-09	14285	CCL28	TRUE	reported	0.00230193	33.9902	0.4015	14,734 European ancestry individuals	2	TRUE	NA
rs6671688	T	C	T	C	0.0534	0.0409148	0.5411	0.546136	FALSE	FALSE	FALSE	ON	1	155021789	DCST2	0.319653	0.0411133	OS	TRUE	reported	GCST90274769	1	154994265	0.0116	4.16E-06	14286	CCL28	TRUE	reported	0.00143622	21.1889	0.4589	14,734 European ancestry individuals	2	TRUE	NA
rs71363004	C	G	C	G	0.2181	0.110318	0.9802	0.991546	FALSE	TRUE	FALSE	ON	18	76467382	ZNF516	0.62574	0.226186	OS	TRUE	reported	GCST90274769	18	74179338	0.0466	2.87E-06	11982	CCL28	TRUE	reported	0.00148448	21.9018	0.0198	14,734 European ancestry individuals	2	TRUE	NA
rs73000929	A	G	A	G	-0.1935	0.190405	0.0347	0.0304037	FALSE	FALSE	FALSE	ON	11	114082900	ZBTB16	0.121073	0.122819	OS	TRUE	reported	GCST90274769	11	113953622	0.0355	5.02E-08	14734	CCL28	TRUE	reported	0.00201238	29.7061	0.0347	14,734 European ancestry individuals	2	TRUE	NA
rs76291845	A	G	A	G	0.2696	-0.408122	0.9859	0.985113	FALSE	FALSE	FALSE	ON	2	111131781	BCL2L11	0.0155457	0.168687	OS	TRUE	reported	GCST90274769	2	111889358	0.0542	6.55E-07	14244	CCL28	TRUE	reported	0.00167646	24.739	0.0141	14,734 European ancestry individuals	2	TRUE	NA
rs7661151	T	C	T	C	0.0531	0.0129186	0.6323	0.626383	FALSE	FALSE	FALSE	ON	4	156143924	CTSO	0.759932	0.0422772	OS	TRUE	reported	GCST90274769	4	157065076	0.0116	4.70E-06	14730	CCL28	TRUE	reported	0.00142015	20.9515	0.3677	14,734 European ancestry individuals	2	TRUE	NA
rs76669782	A	C	A	C	-0.2853	-0.306398	0.0176	0.00179193	FALSE	FALSE	FALSE	ON	9	87804985	CTSL	0.530343	0.488298	OS	TRUE	reported	GCST90274769	9	90419900	0.0513	2.68E-08	12933	CCL28	TRUE	reported	0.00209478	30.925	0.0176	14,734 European ancestry individuals	2	TRUE	NA
rs77569365	T	G	T	G	0.129	-0.0084003	0.9561	0.968638	FALSE	FALSE	FALSE	ON	13	105994991	EFNB2	0.943074	0.117639	OS	TRUE	reported	GCST90274769	13	106647340	0.0282	4.77E-06	14734	CCL28	TRUE	reported	0.00141822	20.9229	0.0439	14,734 European ancestry individuals	2	TRUE	NA
rs78552613	T	C	T	C	-0.1844	-0.0113251	0.0271	0.0217182	FALSE	FALSE	FALSE	ON	10	103732867	SH3PXD2A	0.936127	0.141318	OS	TRUE	reported	GCST90274769	10	105492625	0.0395	3.04E-06	14734	CCL28	TRUE	reported	0.00147695	21.7906	0.0271	14,734 European ancestry individuals	2	TRUE	NA
rs78843608	A	G	A	G	-0.1684	0.00505144	0.0376	0.0224746	FALSE	FALSE	FALSE	ON	5	103488646	NUDT12	0.971288	0.140348	OS	TRUE	reported	GCST90274769	5	102824347	0.0323	1.85E-07	14725	CCL28	TRUE	reported	0.00184144	27.1782	0.0376	14,734 European ancestry individuals	2	TRUE	NA
rs112956934	T	C	T	C	0.1884	0.0995106	0.0246	0.0311917	FALSE	FALSE	FALSE	ON	12	96177725	ELK3	0.400268	0.118304	OS	TRUE	reported	GCST90274786	12	96571503	0.0407	3.67E-06	14737	S100-A12	TRUE	reported	0.00149682	21.4246	0.0246	14,743 European ancestry individuals	2	TRUE	NA
rs112988802	T	C	T	C	-0.1396	0.00957718	0.9492	0.973922	FALSE	FALSE	FALSE	ON	14	59523796	CCDC175	0.940527	0.128367	OS	TRUE	reported	GCST90274786	14	59990514	0.0293	1.89E-06	12851	S100-A12	TRUE	reported	0.0015856	22.6973	0.0508	14,743 European ancestry individuals	2	TRUE	NA
rs13384799	T	C	T	C	-0.0622	0.00112926	0.7266	0.663652	FALSE	FALSE	FALSE	ON	2	124378012	CNTNAP5	0.979166	0.043243	OS	TRUE	reported	GCST90274786	2	125135589	0.0133	2.92E-06	14295	S100-A12	TRUE	reported	0.00152778	21.8684	0.2734	14,743 European ancestry individuals	2	TRUE	NA
rs147302029	A	G	A	G	0.1806	-0.103417	0.0379	0.0358071	FALSE	FALSE	FALSE	ON	16	4552208	C16orf96	0.347974	0.110191	OS	TRUE	reported	GCST90274786	16	4602209	0.0345	1.65E-07	13649	S100-A12	TRUE	reported	0.00191343	27.3991	0.0379	14,743 European ancestry individuals	2	TRUE	NA
rs150015576	A	C	A	C	0.194	-0.0603353	0.0217	0.0401737	FALSE	FALSE	FALSE	ON	3	175106543	NAALADL2	0.561403	0.103891	OS	TRUE	reported	GCST90274786	3	174824333	0.0423	4.51E-06	14740	S100-A12	TRUE	reported	0.00146937	21.0311	0.0217	14,743 European ancestry individuals	2	TRUE	NA
rs174344	A	G	A	G	0.0617	-0.0177489	0.6296	0.678344	FALSE	FALSE	FALSE	ON	22	17552541	CECR2	0.686939	0.0440407	OS	TRUE	reported	GCST90274786	22	18032226	0.0125	7.97E-07	14295	S100-A12	TRUE	reported	0.0017016	24.3607	0.3704	14,743 European ancestry individuals	2	TRUE	NA
rs191808657	A	C	A	C	0.3059	-0.365364	0.983	0.993618	FALSE	FALSE	FALSE	ON	7	75504109	SPDYE5	0.167802	0.26489	OS	TRUE	reported	GCST90274786	7	75133433	0.0665	4.22E-06	12412	S100-A12	TRUE	reported	0.00147815	21.157	0.017	14,743 European ancestry individuals	2	TRUE	NA
rs2056031	T	C	T	C	-0.0604	-0.0849774	0.613	0.653158	FALSE	FALSE	FALSE	ON	4	12918970	RAB28	0.0483638	0.0430449	OS	TRUE	reported	GCST90274786	4	12920594	0.0119	3.86E-07	14739	S100-A12	TRUE	reported	0.00179905	25.7584	0.387	14,743 European ancestry individuals	2	TRUE	NA
rs2425640	A	G	A	G	-0.0583	-0.014225	0.3511	0.388532	FALSE	FALSE	FALSE	ON	20	44399397	HNF4A	0.735539	0.042115	OS	TRUE	reported	GCST90274786	20	43028037	0.0123	2.14E-06	14741	S100-A12	TRUE	reported	0.00156925	22.4629	0.3511	14,743 European ancestry individuals	2	TRUE	NA
rs3014874	A	G	A	G	-0.1726	-0.0311674	0.2623	0.252441	FALSE	FALSE	FALSE	ON	1	153365467	S100A9	0.507776	0.0470589	OS	TRUE	reported	GCST90274786	1	153337943	0.0137	2.15E-36	14294	S100-A12	TRUE	reported	0.0109822	158.701	0.2623	14,743 European ancestry individuals	2	TRUE	NA
rs3802266	A	G	A	G	0.0555	-0.0388948	0.5633	0.607271	FALSE	FALSE	FALSE	ON	8	122973468	ZHX2	0.353815	0.041948	OS	TRUE	reported	GCST90274786	8	123985708	0.0118	2.56E-06	14740	S100-A12	TRUE	reported	0.00154524	22.1188	0.4367	14,743 European ancestry individuals	2	TRUE	NA
rs55783131	T	C	T	C	0.2064	0.143389	0.0239	0.0290238	FALSE	FALSE	FALSE	ON	22	16925360	GAB4	0.241623	0.122456	OS	TRUE	reported	GCST90274786	22	17406250	0.0425	1.19E-06	14728	S100-A12	TRUE	reported	0.0016473	23.582	0.0239	14,743 European ancestry individuals	2	TRUE	NA
rs56268787	T	C	T	C	-0.0936	-0.177209	0.0955	0.0662716	FALSE	FALSE	FALSE	ON	3	152855408	P2RY1	0.0310034	0.0821543	OS	TRUE	reported	GCST90274786	3	152573197	0.0203	4.01E-06	14737	S100-A12	TRUE	reported	0.00148512	21.2568	0.0955	14,743 European ancestry individuals	2	TRUE	NA
rs59538998	C	G	C	G	-0.1188	-0.027511	0.0622	0.0704311	FALSE	TRUE	FALSE	ON	1	245316935	KIF26B	0.733637	0.080845	OS	TRUE	reported	GCST90274786	1	245480237	0.0258	4.13E-06	14295	S100-A12	TRUE	reported	0.00148114	21.1998	0.0622	14,743 European ancestry individuals	2	TRUE	NA
rs61803119	T	G	T	G	0.1501	0.0467639	0.1069	0.085949	FALSE	FALSE	FALSE	ON	1	153417726	S100A7A	0.526475	0.0738305	OS	TRUE	reported	GCST90274786	1	153390202	0.0194	1.02E-14	14295	S100-A12	TRUE	reported	0.00417051	59.8545	0.1069	14,743 European ancestry individuals	2	TRUE	NA
rs78800546	A	G	A	G	-0.2529	0.357949	0.0156	0.00723188	FALSE	FALSE	FALSE	ON	11	31857597	RCN1	0.144059	0.24503	OS	TRUE	reported	GCST90274786	11	31879143	0.0534	2.18E-06	14295	S100-A12	TRUE	reported	0.00156668	22.4261	0.0156	14,743 European ancestry individuals	2	TRUE	NA
rs113153423	A	G	A	G	0.1913	-0.349774	0.972	0.980656	FALSE	FALSE	FALSE	ON	8	138975057	COL22A1	0.007347	0.130479	OS	TRUE	reported	GCST90274808	8	139987300	0.0407	2.60E-06	11792	IL-20RA	TRUE	reported	0.00250023	22.0873	0.028	11,792 European ancestry individuals	2	TRUE	NA
rs113563938	A	T	A	T	0.3176	0.00289267	0.9871	0.995304	FALSE	TRUE	FALSE	ON	7	12520928	AC005281.1	0.992463	0.30622	OS	TRUE	reported	GCST90274808	7	12560554	0.0676	2.62E-06	11344	IL-20RA	TRUE	reported	0.00249809	22.0683	0.0129	11,792 European ancestry individuals	2	TRUE	NA
rs11987533	A	G	A	G	0.1171	-0.10544	0.1374	0.151506	FALSE	FALSE	FALSE	ON	8	35296721	UNC5D	0.0649412	0.0571282	OS	TRUE	reported	GCST90274808	8	35154239	0.0198	3.34E-09	11344	IL-20RA	TRUE	reported	0.00395267	34.9691	0.1374	11,792 European ancestry individuals	2	TRUE	NA
rs12056343	T	G	T	G	-0.0761	-0.0449873	0.7494	0.720922	FALSE	FALSE	FALSE	ON	8	78928499	IL7	0.326352	0.0458358	OS	TRUE	reported	GCST90274808	8	79840734	0.0166	4.55E-06	9894	IL-20RA	TRUE	reported	0.00237873	21.0114	0.2506	11,792 European ancestry individuals	2	TRUE	NA
rs12138611	C	G	C	G	0.119	0.0224399	0.1039	0.13269	FALSE	TRUE	FALSE	ON	1	168211636	TIPRL	0.714003	0.0612303	OS	TRUE	reported	GCST90274808	1	168180874	0.0256	3.34E-06	11344	IL-20RA	TRUE	reported	0.00244556	21.6031	0.1039	11,792 European ancestry individuals	2	TRUE	NA
rs143067549	T	C	T	C	-0.4166	-0.357995	0.0114	0.00256205	FALSE	FALSE	FALSE	ON	5	46131893	HCN1	0.373288	0.402092	OS	TRUE	reported	GCST90274808	5	46131995	0.091	4.69E-06	7315	IL-20RA	TRUE	reported	0.0023722	20.9535	0.0114	11,792 European ancestry individuals	2	TRUE	NA
rs149111746	A	G	A	G	0.2357	0.0924847	0.0208	0.0211081	FALSE	FALSE	FALSE	ON	17	61311661	BCAS3	0.518527	0.14325	OS	TRUE	reported	GCST90274808	17	59389022	0.0511	3.98E-06	11783	IL-20RA	TRUE	reported	0.002408	21.2706	0.0208	11,792 European ancestry individuals	2	TRUE	NA
rs544388667	A	G	A	G	0.3626	-0.148693	0.0114	0.0271868	FALSE	FALSE	FALSE	ON	3	113295005	AC026348.1,CFAP44	0.238061	0.126027	OS	TRUE	reported	GCST90274808	3	113013852	0.075	1.33E-06	9261	IL-20RA	TRUE	reported	0.0026449	23.3687	0.0114	11,792 European ancestry individuals	2	TRUE	NA
rs59446445	A	G	A	G	0.1741	-0.251812	0.0321	0.0216089	FALSE	FALSE	FALSE	ON	5	155197884	KIF4B	0.0745212	0.141198	OS	TRUE	reported	GCST90274808	5	154577444	0.038	4.61E-06	11790	IL-20RA	TRUE	reported	0.00237588	20.9861	0.0321	11,792 European ancestry individuals	2	TRUE	NA
rs113448118	A	G	A	G	0.0818	0.0312119	0.1528	0.126719	FALSE	FALSE	FALSE	ON	7	1069318	C7orf50	0.611529	0.0614538	OS	TRUE	reported	GCST90274825	7	1108954	0.0179	4.88E-06	11793	MIP-1a	TRUE	reported	0.00150414	20.8804	0.1528	14,743 European ancestry individuals	2	TRUE	NA
rs1143687	T	C	T	C	-0.1229	0.108806	0.0627	0.052959	FALSE	FALSE	FALSE	ON	16	81889208	PLCG2	0.235074	0.0916349	OS	TRUE	reported	GCST90274825	16	81922813	0.024	3.04E-07	14743	MIP-1a	TRUE	reported	0.00188801	26.2192	0.0627	14,743 European ancestry individuals	2	TRUE	NA
rs1719209	A	G	A	G	0.4088	0.0393397	0.231	0.163013	FALSE	FALSE	FALSE	ON	17	36084936	CCL3	0.478852	0.0555528	OS	TRUE	reported	GCST90274825	17	34412293	0.0135	1.00E-200	14295	MIP-1a	TRUE	reported	0.0620413	916.836	0.231	14,743 European ancestry individuals	2	TRUE	NA
rs2847249	T	C	T	C	-0.0621	-0.0875569	0.2605	0.296976	FALSE	FALSE	FALSE	ON	18	12747236	PSMG2	0.0512059	0.0449067	OS	TRUE	reported	GCST90274825	18	12747235	0.0136	4.97E-06	14294	MIP-1a	TRUE	reported	0.00150174	20.847	0.2605	14,743 European ancestry individuals	2	TRUE	NA
rs2853926	A	G	A	G	-0.0608	0.0373175	0.7392	0.840834	FALSE	FALSE	FALSE	ON	6	31295274	HLA-C	0.505429	0.0560346	OS	TRUE	reported	GCST90274825	6	31263051	0.0133	4.84E-06	14743	MIP-1a	TRUE	reported	0.00150519	20.8949	0.2608	14,743 European ancestry individuals	2	TRUE	NA
rs56675286	A	C	A	C	-0.1806	-0.0676915	0.0383	0.0240072	FALSE	FALSE	FALSE	ON	17	36031023	CCL23	0.612401	0.133607	OS	TRUE	reported	GCST90274825	17	34358060	0.0325	2.75E-08	14743	MIP-1a	TRUE	reported	0.00222252	30.8749	0.0383	14,743 European ancestry individuals	2	TRUE	NA
rs5743604	A	G	A	G	-0.0736	-0.0600651	0.7503	0.873496	FALSE	FALSE	FALSE	ON	4	38799664	TLR1	0.331631	0.0618696	OS	TRUE	reported	GCST90274825	4	38801285	0.0135	4.98E-08	14737	MIP-1a	TRUE	reported	0.00213944	29.7184	0.2497	14,743 European ancestry individuals	2	TRUE	NA
rs677925	T	C	T	C	-0.0668	-0.0315865	0.7284	0.743316	FALSE	FALSE	FALSE	ON	17	15838151	TBC1D26	0.499883	0.0468174	OS	TRUE	reported	GCST90274825	17	15741465	0.0143	2.99E-06	12411	MIP-1a	TRUE	reported	0.0015716	21.8182	0.2716	14,743 European ancestry individuals	2	TRUE	NA
rs7137828	T	C	T	C	-0.0837	0.0145244	0.5247	0.585958	FALSE	FALSE	FALSE	ON	12	111494996	ATXN2	0.726307	0.0414932	OS	TRUE	reported	GCST90274825	12	111932800	0.0133	3.11E-10	11344	MIP-1a	TRUE	reported	0.00284873	39.5991	0.4753	14,743 European ancestry individuals	2	TRUE	NA
rs78871521	T	C	T	C	0.1812	-0.103006	0.0304	0.0309362	FALSE	FALSE	FALSE	ON	16	4724016	ANKS3	0.380626	0.117487	OS	TRUE	reported	GCST90274825	16	4774017	0.0371	1.04E-06	13246	MIP-1a	TRUE	reported	0.00171777	23.851	0.0304	14,743 European ancestry individuals	2	TRUE	NA
rs9540456	A	G	A	G	0.0926	-0.0419598	0.8776	0.920839	FALSE	FALSE	FALSE	ON	13	65511242	PCDH9	0.578998	0.0756238	OS	TRUE	reported	GCST90274825	13	66085374	0.0181	3.12E-07	14295	MIP-1a	TRUE	reported	0.00188447	26.1699	0.1224	14,743 European ancestry individuals	2	TRUE	NA
rs9911791	A	G	A	G	0.176	-0.0656423	0.8208	0.744035	FALSE	FALSE	FALSE	ON	17	36465154	ZNHIT3	0.16345	0.047104	OS	TRUE	reported	GCST90274825	17	34820996	0.0162	1.71E-27	14295	MIP-1a	TRUE	reported	0.00844221	118.014	0.1792	14,743 European ancestry individuals	2	TRUE	NA
rs113552426	C	G	C	G	-0.278	-0.372774	0.9792	0.996016	FALSE	TRUE	FALSE	ON	16	84696829	USP10	0.254638	0.327237	OS	TRUE	reported	GCST90274803	16	84730435	0.0581	1.71E-06	11249	IL-18	TRUE	reported	0.00155283	22.8917	0.0208	14,744 European ancestry individuals	2	TRUE	NA
rs11605127	C	G	C	G	-0.0629	0.02885	0.7543	0.642705	FALSE	TRUE	FALSE	ON	11	268430	NLRP6	0.499174	0.0426908	OS	TRUE	reported	GCST90274803	11	268430	0.0137	4.41E-06	14730	IL-18	TRUE	reported	0.00142989	21.0766	0.2457	14,744 European ancestry individuals	2	TRUE	NA
rs12201187	A	T	A	T	0.0676	-0.0874584	0.2767	0.363535	FALSE	TRUE	FALSE	ON	6	162364046	PARK2	0.0394712	0.0424713	OS	TRUE	reported	GCST90274803	6	162785078	0.0138	9.65E-07	13245	IL-18	TRUE	reported	0.00162739	23.9925	0.2767	14,744 European ancestry individuals	2	TRUE	NA
rs12648080	A	G	A	G	0.072	0.0321644	0.8077	0.844355	FALSE	FALSE	FALSE	ON	4	120972146	PRDM5	0.567941	0.0563215	OS	TRUE	reported	GCST90274803	4	121893301	0.0146	8.16E-07	14743	IL-18	TRUE	reported	0.00164932	24.3165	0.1923	14,744 European ancestry individuals	2	TRUE	NA
rs12681624	C	G	C	G	-0.0935	0.0476824	0.8179	0.802448	FALSE	TRUE	FALSE	ON	8	143524002	ZC3H3	0.353343	0.051375	OS	TRUE	reported	GCST90274803	8	144606172	0.0157	2.59E-09	13657	IL-18	TRUE	reported	0.00240349	35.4621	0.1821	14,744 European ancestry individuals	2	TRUE	NA
rs12711729	T	C	T	C	-0.0702	-0.0291899	0.7336	0.718599	FALSE	FALSE	FALSE	ON	2	125993444	GYPC	0.521008	0.0454818	OS	TRUE	reported	GCST90274803	2	126751021	0.0153	4.47E-06	11345	IL-18	TRUE	reported	0.00142802	21.049	0.2664	14,744 European ancestry individuals	2	TRUE	NA
rs139760701	A	T	A	T	-0.3049	0.273593	0.989	0.994849	FALSE	TRUE	FALSE	ON	3	115283053	ZBTB20	0.33712	0.285031	OS	TRUE	reported	GCST90274803	3	115001900	0.0604	4.46E-07	13809	IL-18	TRUE	reported	0.00172803	25.479	0.011	14,744 European ancestry individuals	2	TRUE	NA
rs1403742	A	T	A	T	-0.0567	0.0355266	0.371	0.387888	FALSE	TRUE	FALSE	ON	20	52673277	TSHZ2	0.397779	0.0420138	OS	TRUE	reported	GCST90274803	20	51289816	0.0124	4.82E-06	14296	IL-18	TRUE	reported	0.0014183	20.9057	0.371	14,744 European ancestry individuals	2	TRUE	NA
rs148504635	A	C	A	C	0.2532	-0.101251	0.9857	0.985995	FALSE	FALSE	FALSE	ON	16	54127552	FTO	0.56124	0.17427	OS	TRUE	reported	GCST90274803	16	54161464	0.0525	1.42E-06	14737	IL-18	TRUE	reported	0.00157756	23.2568	0.0143	14,744 European ancestry individuals	2	TRUE	NA
rs17229943	A	C	A	C	-0.16	0.017258	0.9351	0.897952	FALSE	FALSE	FALSE	ON	5	69386709	RAD17	0.801038	0.0684829	OS	TRUE	reported	GCST90274803	5	68682536	0.0267	2.07E-09	14744	IL-18	TRUE	reported	0.00243345	35.9053	0.0649	14,744 European ancestry individuals	2	TRUE	NA
rs2108621	T	C	T	C	0.0581	0.0492559	0.3565	0.299088	FALSE	FALSE	FALSE	ON	19	5344978	PTPRS	0.270256	0.0446777	OS	TRUE	reported	GCST90274803	19	5344989	0.0126	4.01E-06	14296	IL-18	TRUE	reported	0.00144227	21.2595	0.3565	14,744 European ancestry individuals	2	TRUE	NA
rs2954016	T	C	T	C	-0.0759	0.0759129	0.3451	0.376793	FALSE	FALSE	FALSE	ON	8	125390243	NSMCE2	0.0815962	0.0435905	OS	TRUE	reported	GCST90274803	8	126402485	0.0156	1.14E-06	13421	IL-18	TRUE	reported	0.00160546	23.6688	0.3451	14,744 European ancestry individuals	2	TRUE	NA
rs35495214	T	C	T	C	0.1374	-0.0956624	0.0465	0.0191586	FALSE	FALSE	FALSE	ON	11	112562996	PTS	0.5276	0.151443	OS	TRUE	reported	GCST90274803	11	112433719	0.0291	2.34E-06	14735	IL-18	TRUE	reported	0.00151214	22.2909	0.0465	14,744 European ancestry individuals	2	TRUE	NA
rs385076	T	C	T	C	-0.1857	0.00576587	0.3734	0.354859	FALSE	FALSE	FALSE	ON	2	32264782	NLRC4	0.89287	0.0428137	OS	TRUE	reported	GCST90274803	2	32489851	0.0123	1.68E-51	14296	IL-18	TRUE	reported	0.0152477	227.905	0.3734	14,744 European ancestry individuals	2	TRUE	NA
rs4140444	A	G	A	G	0.2157	0.0394449	0.0204	0.0187035	FALSE	FALSE	FALSE	ON	6	38332626	BTBD9	0.797099	0.153421	OS	TRUE	reported	GCST90274803	6	38300402	0.0461	2.88E-06	14741	IL-18	TRUE	reported	0.00148496	21.8897	0.0204	14,744 European ancestry individuals	2	TRUE	NA
rs56836641	T	C	T	C	-0.163	-0.0687408	0.0477	0.0704627	FALSE	FALSE	FALSE	ON	7	155845280	SHH	0.39179	0.0802694	OS	TRUE	reported	GCST90274803	7	155637974	0.0301	6.12E-08	14743	IL-18	TRUE	reported	0.00198811	29.3213	0.0477	14,744 European ancestry individuals	2	TRUE	NA
rs5744249	A	C	A	C	0.2039	-0.0387608	0.7618	0.757002	FALSE	FALSE	FALSE	ON	11	112154583	AP002884.2,IL18	0.416847	0.0477407	OS	TRUE	reported	GCST90274803	11	112025306	0.0135	1.53E-51	14742	IL-18	TRUE	reported	0.0152599	228.091	0.2382	14,744 European ancestry individuals	2	TRUE	NA
rs57954386	C	G	C	G	-0.1248	0.0752572	0.0665	0.0304896	FALSE	TRUE	FALSE	ON	11	86975139	FZD4	0.526958	0.118954	OS	TRUE	reported	GCST90274803	11	86686181	0.0259	1.45E-06	12201	IL-18	TRUE	reported	0.00157474	23.2151	0.0665	14,744 European ancestry individuals	2	TRUE	NA
rs60235102	T	C	T	C	0.1154	-0.0593262	0.9237	0.897696	FALSE	FALSE	FALSE	ON	11	105190161	CARD18	0.379708	0.0675363	OS	TRUE	reported	GCST90274803	11	105060888	0.0225	2.91E-07	14722	IL-18	TRUE	reported	0.00178375	26.3019	0.0763	14,744 European ancestry individuals	2	TRUE	NA
rs67424072	T	G	T	G	-0.082	-0.000119728	0.8341	0.804085	FALSE	FALSE	FALSE	ON	7	11064540	PHF14	0.99815	0.051635	OS	TRUE	reported	GCST90274803	7	11104167	0.0165	6.71E-07	14296	IL-18	TRUE	reported	0.00167492	24.6945	0.1659	14,744 European ancestry individuals	2	TRUE	NA
rs77994606	A	G	A	G	-0.2314	-0.133812	0.9814	0.977526	FALSE	FALSE	FALSE	ON	18	31183761	DSC1	0.333743	0.138435	OS	TRUE	reported	GCST90274803	18	28763724	0.0472	9.46E-07	14743	IL-18	TRUE	reported	0.00163003	24.0317	0.0186	14,744 European ancestry individuals	2	TRUE	NA
rs113835939	A	C	A	C	-0.1939	0.147076	0.976	0.958114	FALSE	FALSE	FALSE	ON	2	30432587	LCLAT1	0.152383	0.102767	OS	TRUE	reported	GCST90274844	2	30655453	0.0416	3.15E-06	14732	TRANCE	TRUE	reported	0.00184902	21.7218	0.024	14,736 European ancestry individuals	2	TRUE	NA
rs117113213	A	G	A	G	-0.1646	-0.0375508	0.0498	0.0651276	FALSE	FALSE	FALSE	ON	20	40537052	MAFB	0.651483	0.0831315	OS	TRUE	reported	GCST90274844	20	39165692	0.03	4.10E-08	14723	TRANCE	TRUE	reported	0.00256024	30.0984	0.0498	14,736 European ancestry individuals	2	TRUE	NA
rs11713634	A	G	A	G	-0.0978	0.107909	0.2943	0.349518	FALSE	FALSE	FALSE	ON	3	194340849	CPN2	0.0119363	0.0429227	OS	TRUE	reported	GCST90274844	3	194061578	0.015	7.03E-11	11336	TRANCE	TRUE	reported	0.0036116	42.5032	0.2943	14,736 European ancestry individuals	2	TRUE	NA
rs1432791	T	C	T	C	-0.0549	0.00371703	0.4357	0.434989	FALSE	FALSE	FALSE	ON	5	160747308	ATP10B	0.928003	0.0411367	OS	TRUE	reported	GCST90274844	5	160174315	0.0118	3.28E-06	14288	TRANCE	TRUE	reported	0.00184228	21.6425	0.4357	14,736 European ancestry individuals	2	TRUE	NA
rs150128402	A	G	A	G	0.2386	-0.138245	0.9763	0.975055	FALSE	FALSE	FALSE	ON	5	116538649	SEMA6A	0.287983	0.130106	OS	TRUE	reported	GCST90274844	5	115874345	0.0459	2.01E-07	14736	TRANCE	TRUE	reported	0.00229875	27.0173	0.0237	14,736 European ancestry individuals	2	TRUE	NA
rs150416959	C	G	C	G	0.1462	-0.030789	0.0491	0.0369779	FALSE	TRUE	FALSE	ON	19	34640347	SCGB2B2	0.777344	0.108879	OS	TRUE	reported	GCST90274844	19	35131252	0.0315	3.46E-06	13224	TRANCE	TRUE	reported	0.00183338	21.5377	0.0491	14,736 European ancestry individuals	2	TRUE	NA
rs17221073	C	G	C	G	0.2646	0.586062	0.018	0.00418656	FALSE	TRUE	FALSE	ON	6	33080594	HLA-DPA1,HLA-DPB1	0.0638749	0.316269	OS	TRUE	reported	GCST90274844	6	33048371	0.0498	1.08E-07	13801	TRANCE	TRUE	reported	0.00240134	28.2258	0.018	14,736 European ancestry individuals	2	TRUE	NA
rs17302	T	G	T	G	-0.0625	0.0744602	0.2875	0.220778	FALSE	FALSE	FALSE	ON	7	142386264	TRBV7-3	0.131677	0.0493924	OS	TRUE	reported	GCST90274844	7	142245686	0.013	1.53E-06	14288	TRANCE	TRUE	reported	0.00196695	23.11	0.2875	14,736 European ancestry individuals	2	TRUE	NA
rs2468187	T	C	T	C	-0.1618	-0.0524152	0.4162	0.306862	FALSE	FALSE	FALSE	ON	8	119188790	MAL2	0.238141	0.044433	OS	TRUE	reported	GCST90274844	8	120201029	0.0118	8.62E-43	14735	TRANCE	TRUE	reported	0.0157784	187.983	0.4162	14,736 European ancestry individuals	2	TRUE	NA
rs2975421	T	G	T	G	-0.078	-0.00818977	0.8529	0.847725	FALSE	FALSE	FALSE	ON	8	19632669	CSGALNACT1	0.8851	0.0566736	OS	TRUE	reported	GCST90274844	8	19490180	0.017	4.47E-06	14288	TRANCE	TRUE	reported	0.0017918	21.0483	0.1471	14,736 European ancestry individuals	2	TRUE	NA
rs34221978	A	G	A	G	0.167	0.0934418	0.0349	0.0561327	FALSE	FALSE	FALSE	ON	1	21816889	LDLRAD2	0.297301	0.0896548	OS	TRUE	reported	GCST90274844	1	22143382	0.0344	1.21E-06	14734	TRANCE	TRUE	reported	0.00200549	23.5636	0.0349	14,736 European ancestry individuals	2	TRUE	NA
rs3801000	A	G	A	G	0.0686	-0.0304079	0.2872	0.452842	FALSE	FALSE	FALSE	ON	7	50743384	GRB10	0.462785	0.0414125	OS	TRUE	reported	GCST90274844	7	50811081	0.013	1.31E-07	14288	TRANCE	TRUE	reported	0.00236869	27.8412	0.2872	14,736 European ancestry individuals	2	TRUE	NA
rs4334157	T	C	T	C	-0.1684	0.232588	0.0319	0.01293	FALSE	FALSE	FALSE	ON	13	67628618	PCDH9	0.195615	0.179723	OS	TRUE	reported	GCST90274844	13	68202750	0.0356	2.24E-06	14736	TRANCE	TRUE	reported	0.00190429	22.3723	0.0319	14,736 European ancestry individuals	2	TRUE	NA
rs4365726	A	G	A	G	-0.0777	0.0658359	0.1504	0.175433	FALSE	FALSE	FALSE	ON	4	104907499	TET2	0.222937	0.054019	OS	TRUE	reported	GCST90274844	4	105828656	0.0166	2.86E-06	14287	TRANCE	TRUE	reported	0.00186462	21.9054	0.1504	14,736 European ancestry individuals	2	TRUE	NA
rs4512994	A	C	A	C	0.1172	0.0316174	0.4634	0.387143	FALSE	FALSE	FALSE	ON	13	42465537	TNFSF11	0.452587	0.0420943	OS	TRUE	reported	GCST90274844	13	43039673	0.0116	5.33E-24	14736	TRANCE	TRUE	reported	0.00862882	102.062	0.4634	14,736 European ancestry individuals	2	TRUE	NA
rs6063153	T	C	T	C	0.0636	0.0701359	0.3364	0.343973	FALSE	FALSE	FALSE	ON	20	47826201	SULF2	0.104413	0.0431918	OS	TRUE	reported	GCST90274844	20	46454945	0.0126	4.47E-07	14287	TRANCE	TRUE	reported	0.00216774	25.4741	0.3364	14,736 European ancestry individuals	2	TRUE	NA
rs62501135	A	G	A	G	-0.1532	0.0439454	0.2051	0.182851	FALSE	FALSE	FALSE	ON	8	23231695	TNFRSF10A	0.412622	0.0536384	OS	TRUE	reported	GCST90274844	8	23089208	0.0148	4.13E-25	14288	TRANCE	TRUE	reported	0.00905358	107.132	0.2051	14,736 European ancestry individuals	2	TRUE	NA
rs6479556	T	G	T	G	0.07	0.0283326	0.8064	0.798389	FALSE	FALSE	FALSE	ON	9	90385508	DIRAS2	0.578827	0.0510407	OS	TRUE	reported	GCST90274844	9	93147790	0.0148	2.25E-06	14728	TRANCE	TRUE	reported	0.0019038	22.3665	0.1936	14,736 European ancestry individuals	2	TRUE	NA
rs6932751	A	G	A	G	0.054	0.0495065	0.5245	0.530316	FALSE	FALSE	FALSE	ON	6	89539788	ANKRD6	0.226913	0.0409704	OS	TRUE	reported	GCST90274844	6	90249507	0.0116	3.24E-06	14730	TRANCE	TRUE	reported	0.00184436	21.6669	0.4755	14,736 European ancestry individuals	2	TRUE	NA
rs704	A	G	A	G	-0.1085	0.0282878	0.4755	0.41914	FALSE	FALSE	FALSE	ON	17	28367840	CTB-96E2.2,SARM1,VTN	0.494861	0.0414414	OS	TRUE	reported	GCST90274844	17	26694861	0.0116	8.48E-21	14736	TRANCE	TRUE	reported	0.00740443	87.4721	0.4755	14,736 European ancestry individuals	2	TRUE	NA
rs72781813	T	G	T	G	0.2368	-0.0658374	0.9817	0.982151	FALSE	FALSE	FALSE	ON	2	17156142	RAD51AP2	0.671296	0.155141	OS	TRUE	reported	GCST90274844	2	17337409	0.0486	1.10E-06	14735	TRANCE	TRUE	reported	0.00202017	23.7365	0.0183	14,736 European ancestry individuals	2	TRUE	NA
rs75991751	T	G	T	G	-0.2685	-0.30591	0.9818	0.993837	FALSE	FALSE	FALSE	ON	12	128946066	GLT1D1	0.255612	0.269092	OS	TRUE	reported	GCST90274844	12	129430611	0.0539	6.31E-07	13422	TRANCE	TRUE	reported	0.00211139	24.8106	0.0182	14,736 European ancestry individuals	2	TRUE	NA
rs76488966	T	G	T	G	-0.1719	0.0485296	0.9693	0.953256	FALSE	FALSE	FALSE	ON	2	103546578	TMEM182	0.61583	0.0967171	OS	TRUE	reported	GCST90274844	2	104163036	0.0366	2.64E-06	14720	TRANCE	TRUE	reported	0.00187737	22.0554	0.0307	14,736 European ancestry individuals	2	TRUE	NA
rs77980965	T	C	T	C	-0.2976	0.0147327	0.9853	0.989559	FALSE	FALSE	FALSE	ON	3	83084188	GBE1	0.941697	0.201441	OS	TRUE	reported	GCST90274844	3	83133339	0.0641	3.44E-06	11337	TRANCE	TRUE	reported	0.00183454	21.5514	0.0147	14,736 European ancestry individuals	2	TRUE	NA
rs79287178	A	G	A	G	-0.4987	-0.130596	0.0334	0.0418003	FALSE	FALSE	FALSE	ON	3	172576710	TNFSF10	0.206067	0.103282	OS	TRUE	reported	GCST90274844	3	172294500	0.0343	6.82E-48	14719	TRANCE	TRUE	reported	0.0177055	211.357	0.0334	14,736 European ancestry individuals	2	TRUE	NA
rs113903858	A	G	A	G	0.3666	-0.118792	0.014	0.00179326	FALSE	FALSE	FALSE	ON	8	71450019	EYA1	0.813075	0.502373	OS	TRUE	reported	GCST90274793	8	72362254	0.0747	9.22E-07	11137	HGF	TRUE	reported	0.00168307	24.0815	0.014	14,734 European ancestry individuals	2	TRUE	NA
rs11631440	A	T	A	T	-0.0638	-0.0260331	0.6021	0.580474	FALSE	TRUE	FALSE	ON	15	101109178	LRRK1	0.533842	0.0418437	OS	TRUE	reported	GCST90274793	15	101649383	0.012	1.06E-07	14709	HGF	TRUE	reported	0.00197474	28.263	0.3979	14,734 European ancestry individuals	2	TRUE	NA
rs150498795	A	T	A	T	0.1566	0.0580118	0.9642	0.98874	FALSE	TRUE	FALSE	ON	18	78746666	SALL3	0.764388	0.193551	OS	TRUE	reported	GCST90274793	18	76506666	0.0327	1.68E-06	14732	HGF	TRUE	reported	0.0016028	22.9312	0.0358	14,734 European ancestry individuals	2	TRUE	NA
rs1986719	T	C	T	C	-0.1954	0.25047	0.9572	0.97413	FALSE	FALSE	FALSE	ON	17	47882630	SP2	0.0497153	0.127634	OS	TRUE	reported	GCST90274793	17	45959996	0.039	5.44E-07	14718	HGF	TRUE	reported	0.00175407	25.0992	0.0428	14,734 European ancestry individuals	2	TRUE	NA
rs2281532	T	C	T	C	-0.0698	-0.052266	0.7983	0.813077	FALSE	FALSE	FALSE	ON	20	6122940	FERMT1	0.322092	0.052785	OS	TRUE	reported	GCST90274793	20	6103587	0.0151	3.79E-06	14286	HGF	TRUE	reported	0.00149347	21.3647	0.2017	14,734 European ancestry individuals	2	TRUE	NA
rs2737756	A	G	A	G	0.2047	-0.0781629	0.0276	0.0163931	FALSE	FALSE	FALSE	ON	3	128345948	EEFSEC	0.631857	0.163141	OS	TRUE	reported	GCST90274793	3	128064791	0.0391	1.65E-07	14718	HGF	TRUE	reported	0.00191487	27.4045	0.0276	14,734 European ancestry individuals	2	TRUE	NA
rs34219417	T	C	T	C	0.0992	0.017243	0.8959	0.870488	FALSE	FALSE	FALSE	ON	1	38483631	RRAGC	0.781468	0.062158	OS	TRUE	reported	GCST90274793	1	38949303	0.0217	4.84E-06	14286	HGF	TRUE	reported	0.00146069	20.895	0.1041	14,734 European ancestry individuals	2	TRUE	NA
rs57193877	T	C	T	C	0.1572	-0.107306	0.9611	0.977674	FALSE	FALSE	FALSE	ON	14	65187628	MAX	0.436755	0.137981	OS	TRUE	reported	GCST90274793	14	65654346	0.0311	4.31E-07	14725	HGF	TRUE	reported	0.00178524	25.546	0.0389	14,734 European ancestry individuals	2	TRUE	NA
rs5745687	T	C	T	C	-0.1943	0.0551317	0.0608	0.0418573	FALSE	FALSE	FALSE	ON	7	81729735	HGF	0.586581	0.101383	OS	TRUE	reported	GCST90274793	7	81359051	0.0242	9.83E-16	14733	HGF	TRUE	reported	0.00449209	64.4546	0.0608	14,734 European ancestry individuals	2	TRUE	NA
rs5745692	C	G	C	G	-0.1545	0.0091341	0.964	0.973572	FALSE	TRUE	FALSE	ON	7	81728950	HGF	0.944339	0.130827	OS	TRUE	reported	GCST90274793	7	81358266	0.0332	3.26E-06	14716	HGF	TRUE	reported	0.0015136	21.6531	0.036	14,734 European ancestry individuals	2	TRUE	NA
rs59950280	A	G	A	G	0.1219	-0.108388	0.328	0.244335	FALSE	FALSE	FALSE	ON	4	3450618	HGFAC	0.0236505	0.0479006	OS	TRUE	reported	GCST90274793	4	3452345	0.0131	1.34E-20	13222	HGF	TRUE	reported	0.00602462	86.5773	0.328	14,734 European ancestry individuals	2	TRUE	NA
rs6709159	A	G	A	G	0.0564	0.0169165	0.4434	0.52277	FALSE	FALSE	FALSE	ON	2	108329722	SULT1C2	0.680981	0.041147	OS	TRUE	reported	GCST90274793	2	108946178	0.0114	7.52E-07	14734	HGF	TRUE	reported	0.00171039	24.473	0.4434	14,734 European ancestry individuals	2	TRUE	NA
rs74130123	T	C	T	C	-0.2429	0.064738	0.9809	0.971893	FALSE	FALSE	FALSE	ON	10	29753508	SVIL	0.599122	0.123155	OS	TRUE	reported	GCST90274793	10	30042437	0.0489	6.79E-07	14734	HGF	TRUE	reported	0.00172416	24.6704	0.0191	14,734 European ancestry individuals	2	TRUE	NA
rs7620568	A	G	A	G	-0.0856	-0.0317032	0.1397	0.159534	FALSE	FALSE	FALSE	ON	3	172216650	FNDC3B	0.569831	0.055786	OS	TRUE	reported	GCST90274793	3	171934440	0.0179	1.73E-06	12846	HGF	TRUE	reported	0.00159822	22.8655	0.1397	14,734 European ancestry individuals	2	TRUE	NA
rs8106345	A	G	A	G	0.0592	0.043681	0.5179	0.555525	FALSE	FALSE	FALSE	ON	19	58376950	ZNF837	0.289678	0.0412541	OS	TRUE	reported	GCST90274793	19	58888317	0.0127	3.14E-06	12404	HGF	TRUE	reported	0.00151868	21.7258	0.4821	14,734 European ancestry individuals	2	TRUE	NA
rs851612	A	G	A	G	-0.1182	0.197978	0.9405	0.963406	FALSE	FALSE	FALSE	ON	19	42265541	CIC	0.072706	0.110314	OS	TRUE	reported	GCST90274793	19	42769693	0.0257	4.24E-06	14286	HGF	TRUE	reported	0.00147848	21.1499	0.0595	14,734 European ancestry individuals	2	TRUE	NA
rs114033894	T	G	T	G	-0.2245	0.0477661	0.981	0.960614	FALSE	FALSE	FALSE	ON	2	86750104	RMND5A	0.653817	0.10651	OS	TRUE	reported	GCST90274784	2	86977227	0.0488	4.22E-06	14287	CXCL9	TRUE	reported	0.00239134	21.159	0.019	14,735 European ancestry individuals	2	TRUE	NA
rs12191307	A	G	A	G	-0.1452	0.0160423	0.098	0.0879116	FALSE	FALSE	FALSE	ON	6	160835497	PLG	0.824704	0.0724264	OS	TRUE	reported	GCST90274784	6	161256529	0.0197	1.70E-13	14287	CXCL9	TRUE	reported	0.0061154	54.3128	0.098	14,735 European ancestry individuals	2	TRUE	NA
rs142119726	T	C	T	C	0.2705	0.0586406	0.9851	0.974528	FALSE	FALSE	FALSE	ON	7	48820202	ABCA13	0.651325	0.129758	OS	TRUE	reported	GCST90274784	7	48859798	0.0551	9.14E-07	13800	CXCL9	TRUE	reported	0.0027223	24.0953	0.0149	14,735 European ancestry individuals	2	TRUE	NA
rs145607633	T	C	T	C	0.0728	0.00545879	0.1625	0.166374	FALSE	FALSE	FALSE	ON	5	19287758	CDH18	0.920698	0.0548325	OS	TRUE	reported	GCST90274784	5	19287867	0.0154	2.28E-06	14287	CXCL9	TRUE	reported	0.00252471	22.342	0.1625	14,735 European ancestry individuals	2	TRUE	NA
rs182152471	T	C	T	C	0.1861	0.00914739	0.028	0.0428731	FALSE	FALSE	FALSE	ON	16	1753588	MAPK8IP3	0.927912	0.101108	OS	TRUE	reported	GCST90274784	16	1803589	0.0385	1.34E-06	13667	CXCL9	TRUE	reported	0.00263944	23.36	0.028	14,735 European ancestry individuals	2	TRUE	NA
rs3184504	T	C	T	C	0.1008	-0.0189669	0.4744	0.408332	FALSE	FALSE	FALSE	ON	12	111446804	SH2B3	0.648316	0.0415847	OS	TRUE	reported	GCST90274784	12	111884608	0.013	8.92E-15	11784	CXCL9	TRUE	reported	0.00676356	60.1085	0.4744	14,735 European ancestry individuals	2	TRUE	NA
rs35435997	A	G	A	G	0.0915	-0.0533538	0.1125	0.0994299	FALSE	FALSE	FALSE	ON	2	241726040	ING5	0.43758	0.0687295	OS	TRUE	reported	GCST90274784	2	242665455	0.02	4.76E-06	12791	CXCL9	TRUE	reported	0.00236506	20.9259	0.1125	14,735 European ancestry individuals	2	TRUE	NA
rs4888966	C	G	C	G	-0.157	-0.00840013	0.9683	0.968253	FALSE	TRUE	FALSE	ON	16	79397956	WWOX	0.942249	0.115955	OS	TRUE	reported	GCST90274784	16	79431853	0.0343	4.71E-06	14287	CXCL9	TRUE	reported	0.00236739	20.9466	0.0317	14,735 European ancestry individuals	2	TRUE	NA
rs61875680	A	G	A	G	-0.0758	0.0186612	0.1611	0.167805	FALSE	FALSE	FALSE	ON	10	106206868	SORCS1	0.734647	0.055056	OS	TRUE	reported	GCST90274784	10	107966626	0.0158	1.61E-06	14287	CXCL9	TRUE	reported	0.00260005	23.0105	0.1611	14,735 European ancestry individuals	2	TRUE	NA
rs62200304	A	C	A	C	-0.115	0.114365	0.9336	0.957958	FALSE	FALSE	FALSE	ON	20	20139287	CFAP61	0.263674	0.102317	OS	TRUE	reported	GCST90274784	20	20119931	0.0244	2.44E-06	14287	CXCL9	TRUE	reported	0.00250965	22.2084	0.0664	14,735 European ancestry individuals	2	TRUE	NA
rs62272916	A	G	A	G	-0.0834	0.0632399	0.1182	0.133759	FALSE	FALSE	FALSE	ON	3	151824015	AADAC	0.296803	0.0606146	OS	TRUE	reported	GCST90274784	3	151541803	0.0176	2.15E-06	14710	CXCL9	TRUE	reported	0.00253683	22.4496	0.1182	14,735 European ancestry individuals	2	TRUE	NA
rs656739	A	G	A	G	0.0562	0.00208707	0.6566	0.600022	FALSE	FALSE	FALSE	ON	7	29010333	CPVL	0.96002	0.0416342	OS	TRUE	reported	GCST90274784	7	29049949	0.0119	2.33E-06	14735	CXCL9	TRUE	reported	0.00251983	22.2987	0.3434	14,735 European ancestry individuals	2	TRUE	NA
rs73194812	A	G	A	G	0.1821	-0.0720678	0.9758	0.97314	FALSE	FALSE	FALSE	ON	21	17362235	CXADR	0.570063	0.126889	OS	TRUE	reported	GCST90274784	21	18734554	0.0391	3.20E-06	14730	CXCL9	TRUE	reported	0.0024507	21.6854	0.0242	14,735 European ancestry individuals	2	TRUE	NA
rs73606147	A	C	A	C	0.2792	-0.355811	0.0133	0.00852616	FALSE	FALSE	FALSE	ON	20	2557821	TMC2	0.109491	0.222315	OS	TRUE	reported	GCST90274784	20	2538467	0.059	2.22E-06	13379	CXCL9	TRUE	reported	0.00252997	22.3887	0.0133	14,735 European ancestry individuals	2	TRUE	NA
rs7600322	T	C	T	C	0.057	0.00502388	0.5214	0.63637	FALSE	FALSE	FALSE	ON	2	203889630	CTLA4	0.905974	0.0425326	OS	TRUE	reported	GCST90274784	2	204754353	0.0118	1.36E-06	13849	CXCL9	TRUE	reported	0.00263589	23.3285	0.4786	14,735 European ancestry individuals	2	TRUE	NA
rs783149	A	C	A	C	-0.0805	-0.0318657	0.1958	0.176281	FALSE	FALSE	FALSE	ON	6	160667886	LPA	0.554338	0.0538935	OS	TRUE	reported	GCST90274784	6	161088918	0.0144	2.27E-08	14287	CXCL9	TRUE	reported	0.00352712	31.2441	0.1958	14,735 European ancestry individuals	2	TRUE	NA
rs80348644	T	C	T	C	0.1546	-0.163174	0.0336	0.0350165	FALSE	FALSE	FALSE	ON	4	159653328	RAPGEF2	0.140118	0.1106	OS	TRUE	reported	GCST90274784	4	160574480	0.0332	3.21E-06	14734	CXCL9	TRUE	reported	0.00245	21.6793	0.0336	14,735 European ancestry individuals	2	TRUE	NA
rs9366778	A	G	A	G	-0.0605	-0.0330805	0.4075	0.501385	FALSE	FALSE	FALSE	ON	6	31301396	HLA-C	0.418934	0.0409274	OS	TRUE	reported	GCST90274784	6	31269173	0.0115	1.43E-07	14735	CXCL9	TRUE	reported	0.00312496	27.6705	0.4075	14,735 European ancestry individuals	2	TRUE	NA
rs114209791	A	G	A	G	-0.2134	-0.0705534	0.9756	0.981009	FALSE	FALSE	FALSE	ON	2	51987992	NRXN1	0.641269	0.151426	OS	TRUE	reported	GCST90274807	2	52215130	0.046	3.50E-06	11784	IL-20	TRUE	reported	0.00182455	21.5179	0.0244	11,784 European ancestry individuals	2	TRUE	NA
rs114363239	T	C	T	C	-0.2372	-0.151709	0.0189	0.00985141	FALSE	FALSE	FALSE	ON	1	40968293	CTPS1	0.468723	0.209382	OS	TRUE	reported	GCST90274807	1	41433965	0.0487	1.11E-06	11782	IL-20	TRUE	reported	0.00201082	23.7191	0.0189	11,784 European ancestry individuals	2	TRUE	NA
rs117977288	T	G	T	G	-0.1546	-0.000334719	0.9553	0.953663	FALSE	FALSE	FALSE	ON	16	80655416	CDYL2	0.997254	0.0972448	OS	TRUE	reported	GCST90274807	16	80689313	0.0316	9.96E-07	11784	IL-20	TRUE	reported	0.0020288	23.9316	0.0447	11,784 European ancestry individuals	2	TRUE	NA
rs12498781	A	G	A	G	0.0635	-0.0505209	0.3202	0.216721	FALSE	FALSE	FALSE	ON	4	132262302	PCDH10	0.309735	0.0497361	OS	TRUE	reported	GCST90274807	4	133183457	0.0137	3.57E-06	11763	IL-20	TRUE	reported	0.00182134	21.4799	0.3202	11,784 European ancestry individuals	2	TRUE	NA
rs146918864	T	C	T	C	-0.2551	0.0103606	0.0228	0.0394045	FALSE	FALSE	FALSE	ON	2	141156397	LRP1B	0.921794	0.105533	OS	TRUE	reported	GCST90274807	2	141913966	0.0515	7.29E-07	11438	IL-20	TRUE	reported	0.00207959	24.532	0.0228	11,784 European ancestry individuals	2	TRUE	NA
rs188205021	T	C	T	C	-0.222	-0.203993	0.0255	0.0112002	FALSE	FALSE	FALSE	ON	11	100725295	ARHGAP42	0.295756	0.195101	OS	TRUE	reported	GCST90274807	11	100596026	0.0427	2.00E-07	11774	IL-20	TRUE	reported	0.0022905	27.0257	0.0255	11,784 European ancestry individuals	2	TRUE	NA
rs200680034	A	G	A	G	-0.3598	0.161477	0.0177	0.00433723	FALSE	FALSE	FALSE	ON	7	76610194	POMZP3	0.602697	0.310218	OS	TRUE	reported	GCST90274807	7	76239511	0.071	4.03E-07	8243	IL-20	TRUE	reported	0.00217638	25.6763	0.0177	11,784 European ancestry individuals	2	TRUE	NA
rs28542561	T	C	T	C	-0.1753	0.151614	0.965	0.959615	FALSE	FALSE	FALSE	ON	15	23524802	MKRN3	0.146293	0.104363	OS	TRUE	reported	GCST90274807	15	23769949	0.0372	2.45E-06	11774	IL-20	TRUE	reported	0.0018825	22.2026	0.035	11,784 European ancestry individuals	2	TRUE	NA
rs72633862	T	G	T	G	-0.1722	0.0520321	0.0444	0.0413523	FALSE	FALSE	FALSE	ON	1	9686007	PIK3CD	0.614935	0.103435	OS	TRUE	reported	GCST90274807	1	9746065	0.0376	4.65E-06	11774	IL-20	TRUE	reported	0.00177825	20.9709	0.0444	11,784 European ancestry individuals	2	TRUE	NA
rs72659995	T	C	T	C	-0.1232	0.0691157	0.9142	0.920247	FALSE	FALSE	FALSE	ON	14	20701703	RNASE4	0.372846	0.0775574	OS	TRUE	reported	GCST90274807	14	21169862	0.0267	3.95E-06	11336	IL-20	TRUE	reported	0.00180505	21.2875	0.0858	11,784 European ancestry individuals	2	TRUE	NA
rs114744647	T	C	T	C	0.2107	-0.111683	0.9774	0.983419	FALSE	FALSE	FALSE	ON	16	23995558	PRKCB	0.489193	0.161487	OS	TRUE	reported	GCST90274764	16	24006879	0.0451	2.99E-06	14730	CCL11	TRUE	reported	0.00147945	21.8231	0.0226	14,734 European ancestry individuals	2	TRUE	NA
rs12075	A	G	A	G	0.0749	-0.0391788	0.5547	0.532953	FALSE	FALSE	FALSE	ON	1	159205564	ACKR1	0.34058	0.0411102	OS	TRUE	reported	GCST90274764	1	159175354	0.0114	5.03E-11	14731	CCL11	TRUE	reported	0.0029218	43.1613	0.4453	14,734 European ancestry individuals	2	TRUE	NA
rs139476527	T	G	T	G	0.2826	0.13444	0.0125	0.00187519	FALSE	FALSE	FALSE	ON	20	50417093	PTPN1	0.783074	0.488315	OS	TRUE	reported	GCST90274764	20	49033630	0.0606	3.11E-06	12933	CCL11	TRUE	reported	0.0014741	21.744	0.0125	14,734 European ancestry individuals	2	TRUE	NA
rs139597204	A	C	A	C	-0.3374	-0.65784	0.0128	0.00407876	FALSE	FALSE	FALSE	ON	4	103585903	TACR3	0.0501903	0.335917	OS	TRUE	reported	GCST90274764	4	104507060	0.0714	2.30E-06	12303	CCL11	TRUE	reported	0.00151357	22.3272	0.0128	14,734 European ancestry individuals	2	TRUE	NA
rs1564995	A	G	A	G	-0.0609	0.0565218	0.6155	0.556895	FALSE	FALSE	FALSE	ON	11	24751561	LUZP2	0.174138	0.0415899	OS	TRUE	reported	GCST90274764	11	24773107	0.0131	3.34E-06	14286	CCL11	TRUE	reported	0.00146495	21.6089	0.3845	14,734 European ancestry individuals	2	TRUE	NA
rs2112920	C	G	C	G	0.0817	0.049743	0.8362	0.835496	FALSE	TRUE	FALSE	ON	19	37464346	ZNF569	0.367341	0.0551802	OS	TRUE	reported	GCST90274764	19	37955248	0.016	3.29E-07	14286	CCL11	TRUE	reported	0.00176687	26.0702	0.1638	14,734 European ancestry individuals	2	TRUE	NA
rs2201150	T	C	T	C	0.0785	0.0384199	0.3561	0.383351	FALSE	FALSE	FALSE	ON	3	46217411	CCR3	0.362778	0.0422158	OS	TRUE	reported	GCST90274764	3	46258902	0.0123	1.75E-10	14286	CCL11	TRUE	reported	0.00275739	40.7258	0.3561	14,734 European ancestry individuals	2	TRUE	NA
rs2228467	T	C	T	C	-0.3316	-0.0312771	0.9289	0.923522	FALSE	FALSE	FALSE	ON	3	42864624	ACKR2,CYP8B1,KRBOX1,RP11-136C24.3	0.685092	0.0771274	OS	TRUE	reported	GCST90274764	3	42906116	0.0225	3.69E-49	14733	CCL11	TRUE	reported	0.0145303	217.173	0.0711	14,734 European ancestry individuals	2	TRUE	NA
rs34536806	T	G	T	G	0.1017	0.0746974	0.9023	0.928527	FALSE	FALSE	FALSE	ON	11	95541323	FAM76B	0.353619	0.0805282	OS	TRUE	reported	GCST90274764	11	95274487	0.0208	1.01E-06	14286	CCL11	TRUE	reported	0.00162024	23.9032	0.0977	14,734 European ancestry individuals	2	TRUE	NA
rs35543857	A	G	A	G	-0.1138	0.0799851	0.9282	0.906154	FALSE	FALSE	FALSE	ON	12	105364216	C12orf75	0.256146	0.0704375	OS	TRUE	reported	GCST90274764	12	105757994	0.0244	3.10E-06	14286	CCL11	TRUE	reported	0.00147446	21.7493	0.0718	14,734 European ancestry individuals	2	TRUE	NA
rs6894241	A	C	A	C	-0.0656	0.00289637	0.2333	0.239331	FALSE	FALSE	FALSE	ON	5	118722431	DTWD2	0.951836	0.0479519	OS	TRUE	reported	GCST90274764	5	118058126	0.0137	1.68E-06	14715	CCL11	TRUE	reported	0.00155403	22.9249	0.2333	14,734 European ancestry individuals	2	TRUE	NA
rs73171545	A	G	A	G	-0.0861	0.0213259	0.1199	0.115146	FALSE	FALSE	FALSE	ON	22	44607229	PRR5	0.739694	0.0641847	OS	TRUE	reported	GCST90274764	22	45003109	0.0187	4.14E-06	14286	CCL11	TRUE	reported	0.00143703	21.1965	0.1199	14,734 European ancestry individuals	2	TRUE	NA
rs73209015	A	T	A	T	-0.0913	-0.0354493	0.1104	0.100534	FALSE	TRUE	FALSE	ON	8	11843458	CTSB	0.60179	0.067933	OS	TRUE	reported	GCST90274764	8	11700967	0.0189	1.36E-06	14728	CCL11	TRUE	reported	0.00158161	23.3324	0.1104	14,734 European ancestry individuals	2	TRUE	NA
rs757973	A	G	A	G	0.2002	0.144926	0.09	0.0689	FALSE	FALSE	FALSE	ON	7	75866349	RHBDD2	0.0734649	0.0809674	OS	TRUE	reported	GCST90274764	7	75495667	0.0205	1.58E-22	14713	CCL11	TRUE	reported	0.00643259	95.3589	0.09	14,734 European ancestry individuals	2	TRUE	NA
rs79432525	T	G	T	G	0.1929	-0.405771	0.9754	0.991036	FALSE	FALSE	FALSE	ON	10	126494626	C10orf90	0.0586057	0.214565	OS	TRUE	reported	GCST90274764	10	128183195	0.0422	4.85E-06	14247	CCL11	TRUE	reported	0.00141642	20.892	0.0246	14,734 European ancestry individuals	2	TRUE	NA
rs79684468	T	C	T	C	0.1502	-0.130619	0.0433	0.0432534	FALSE	FALSE	FALSE	ON	3	43137828	POMGNT2	0.19425	0.100622	OS	TRUE	reported	GCST90274764	3	43179320	0.0303	7.16E-07	14286	CCL11	TRUE	reported	0.00166532	24.5695	0.0433	14,734 European ancestry individuals	2	TRUE	NA
rs79722574	T	C	T	C	-0.1215	-0.0270773	0.167	0.140501	FALSE	FALSE	FALSE	ON	17	34292033	CCL11	0.645843	0.0589221	OS	TRUE	reported	GCST90274764	17	32619052	0.0156	6.78E-15	14720	CCL11	TRUE	reported	0.00410097	60.6519	0.167	14,734 European ancestry individuals	2	TRUE	NA
rs9940390	T	C	T	C	-0.0818	0.0681521	0.7358	0.684642	FALSE	FALSE	FALSE	ON	16	80018034	MAF	0.121514	0.0440131	OS	TRUE	reported	GCST90274764	16	80051931	0.0133	7.73E-10	14286	CCL11	TRUE	reported	0.00256128	37.822	0.2642	14,734 European ancestry individuals	2	TRUE	NA
rs9976282	A	G	A	G	-0.1678	-0.0864697	0.0333	0.0201353	FALSE	FALSE	FALSE	ON	21	38221304	KCNJ15	0.551776	0.145303	OS	TRUE	reported	GCST90274764	21	39593226	0.0345	1.15E-06	14722	CCL11	TRUE	reported	0.00160331	23.653	0.0333	14,734 European ancestry individuals	2	TRUE	NA
rs115455827	A	G	A	G	0.1447	0.0901612	0.9489	0.926563	FALSE	FALSE	FALSE	ON	5	79492030	HOMER1	0.251966	0.0787031	OS	TRUE	reported	GCST90274761	5	78787853	0.0305	2.09E-06	11792	AXIN-1	TRUE	reported	0.00190512	22.5042	0.0511	11,793 European ancestry individuals	2	TRUE	NA
rs148317708	A	G	A	G	-0.212	0.451119	0.0295	0.0104164	FALSE	FALSE	FALSE	ON	18	52987448	DCC	0.0271625	0.204203	OS	TRUE	reported	GCST90274761	18	50513818	0.042	4.47E-07	10919	AXIN-1	TRUE	reported	0.002156	25.4741	0.0295	11,793 European ancestry individuals	2	TRUE	NA
rs2470622	A	G	A	G	-0.1229	-0.111453	0.9127	0.921526	FALSE	FALSE	FALSE	ON	8	101477476	GRHL2	0.148897	0.0772134	OS	TRUE	reported	GCST90274761	8	102489704	0.0242	3.80E-07	11345	AXIN-1	TRUE	reported	0.00218241	25.7869	0.0873	11,793 European ancestry individuals	2	TRUE	NA
rs2691530	T	C	T	C	-0.067	0.00105559	0.5969	0.560463	FALSE	FALSE	FALSE	ON	7	78330926	MAGI2	0.979661	0.0414055	OS	TRUE	reported	GCST90274761	7	77960243	0.0133	4.71E-07	11793	AXIN-1	TRUE	reported	0.00214746	25.373	0.4031	11,793 European ancestry individuals	2	TRUE	NA
rs2712427	A	G	A	G	0.0626	-0.0495288	0.4935	0.465989	FALSE	FALSE	FALSE	ON	3	128712779	RAB7A	0.230361	0.0412937	OS	TRUE	reported	GCST90274761	3	128431622	0.0134	2.99E-06	11345	AXIN-1	TRUE	reported	0.00184735	21.8205	0.4935	11,793 European ancestry individuals	2	TRUE	NA
rs428324	T	C	T	C	0.0692	-0.0698067	0.6047	0.554493	FALSE	FALSE	FALSE	ON	18	79493338	NFATC1	0.0927385	0.0415238	OS	TRUE	reported	GCST90274761	18	77253338	0.0148	2.93E-06	10281	AXIN-1	TRUE	reported	0.00185053	21.8582	0.3953	11,793 European ancestry individuals	2	TRUE	NA
rs7171268	T	C	T	C	0.1554	0.0878351	0.9514	0.961775	FALSE	FALSE	FALSE	ON	15	80929430	CEMIP	0.414243	0.107582	OS	TRUE	reported	GCST90274761	15	81221771	0.0329	2.32E-06	11345	AXIN-1	TRUE	reported	0.00188843	22.3068	0.0486	11,793 European ancestry individuals	2	TRUE	NA
rs115890206	A	G	A	G	0.232	0.38612	0.9786	0.994216	FALSE	FALSE	FALSE	ON	2	170386979	MYO3B	0.153656	0.270632	OS	TRUE	reported	GCST90274811	2	171243489	0.0502	3.81E-06	10403	IL-2RB	TRUE	reported	0.0025844	21.3532	0.0214	11,792 European ancestry individuals	2	TRUE	NA
rs116007066	A	G	A	G	-0.2101	-0.0138712	0.025	0.0236	FALSE	FALSE	FALSE	ON	4	135834088	PABPC4L	0.918081	0.134866	OS	TRUE	reported	GCST90274811	4	136755243	0.0441	1.90E-06	10295	IL-2RB	TRUE	reported	0.00274597	22.6918	0.025	11,792 European ancestry individuals	2	TRUE	NA
rs11630708	T	C	T	C	-0.2102	-0.0755463	0.9766	0.96894	FALSE	FALSE	FALSE	ON	15	83996576	ADAMTSL3	0.518868	0.11711	OS	TRUE	reported	GCST90274811	15	84665328	0.0443	2.09E-06	11788	IL-2RB	TRUE	reported	0.00272388	22.5088	0.0234	11,792 European ancestry individuals	2	TRUE	NA
rs117538197	T	C	T	C	0.1213	0.159314	0.0695	0.05089	FALSE	FALSE	FALSE	ON	17	4604136	SMTNL2	0.0864072	0.0929132	OS	TRUE	reported	GCST90274811	17	4507431	0.0261	3.36E-06	11774	IL-2RB	TRUE	reported	0.00261348	21.5941	0.0695	11,792 European ancestry individuals	2	TRUE	NA
rs141460846	T	C	T	C	-0.2471	-0.0548339	0.9783	0.982	FALSE	FALSE	FALSE	ON	11	40448482	LRRC4C	0.726999	0.157064	OS	TRUE	reported	GCST90274811	11	40470032	0.0535	3.86E-06	11304	IL-2RB	TRUE	reported	0.00258125	21.3271	0.0217	11,792 European ancestry individuals	2	TRUE	NA
rs1472270	C	G	C	G	0.0704	0.0403406	0.346	0.343161	FALSE	TRUE	FALSE	ON	7	98492531	BAIAP2L1	0.351268	0.0432778	OS	TRUE	reported	GCST90274811	7	98121843	0.0144	1.01E-06	11344	IL-2RB	TRUE	reported	0.0028912	23.8954	0.346	11,792 European ancestry individuals	2	TRUE	NA
rs17549820	T	C	T	C	0.0631	0.0294265	0.5622	0.572864	FALSE	FALSE	FALSE	ON	4	107197144	DKK2	0.479433	0.041609	OS	TRUE	reported	GCST90274811	4	108118301	0.0129	1.00E-06	11791	IL-2RB	TRUE	reported	0.00289425	23.9207	0.4378	11,792 European ancestry individuals	2	TRUE	NA
rs2157876	T	G	T	G	-0.1133	-0.0113848	0.0879	0.0985175	FALSE	FALSE	FALSE	ON	12	111154576	CUX2	0.868832	0.0689394	OS	TRUE	reported	GCST90274811	12	111592380	0.0239	2.13E-06	11343	IL-2RB	TRUE	reported	0.00271892	22.4677	0.0879	11,792 European ancestry individuals	2	TRUE	NA
rs34246740	T	C	T	C	-0.0721	0.0572112	0.2619	0.189475	FALSE	FALSE	FALSE	ON	11	36176683	LDLRAD3	0.276594	0.0525837	OS	TRUE	reported	GCST90274811	11	36198233	0.0156	3.80E-06	11344	IL-2RB	TRUE	reported	0.00258471	21.3558	0.2619	11,792 European ancestry individuals	2	TRUE	NA
rs9321271	A	C	A	C	-0.157	0.0573316	0.9549	0.986894	FALSE	FALSE	FALSE	ON	6	131072631	EPB41L2	0.74988	0.179838	OS	TRUE	reported	GCST90274811	6	131393771	0.0325	1.36E-06	11779	IL-2RB	TRUE	reported	0.00282306	23.3307	0.0451	11,792 European ancestry individuals	2	TRUE	NA
rs9921181	A	G	A	G	-0.0606	-0.0177896	0.4465	0.34844	FALSE	FALSE	FALSE	ON	16	80741817	CDYL2	0.679628	0.0430771	OS	TRUE	reported	GCST90274811	16	80775714	0.0128	2.20E-06	11786	IL-2RB	TRUE	reported	0.00271182	22.4089	0.4465	11,792 European ancestry individuals	2	TRUE	NA
rs115938660	T	C	T	C	-0.2181	-0.00555191	0.0215	0.0313149	FALSE	FALSE	FALSE	ON	5	111448543	CAMK4	0.96227	0.117363	OS	TRUE	reported	GCST90274820	5	110784241	0.0467	3.01E-06	11770	LIFR	TRUE	reported	0.00185	21.8074	0.0215	11,784 European ancestry individuals	2	TRUE	NA
rs117117000	A	G	A	G	0.1586	0.178619	0.961	0.940801	FALSE	FALSE	FALSE	ON	8	118904823	TNFRSF11B	0.0393822	0.0867011	OS	TRUE	reported	GCST90274820	8	119917062	0.0333	1.91E-06	11784	LIFR	TRUE	reported	0.00192388	22.6801	0.039	11,784 European ancestry individuals	2	TRUE	NA
rs12754806	A	G	A	G	0.0563	0.017498	0.4817	0.439407	FALSE	FALSE	FALSE	ON	1	238658153	MTRNR2L11	0.670735	0.0411582	OS	TRUE	reported	GCST90274820	1	238821453	0.0122	3.94E-06	11768	LIFR	TRUE	reported	0.00180638	21.2923	0.4817	11,784 European ancestry individuals	2	TRUE	NA
rs147006060	A	G	A	G	-0.2602	-0.197389	0.0179	0.0257934	FALSE	FALSE	FALSE	ON	21	42360698	TFF1	0.132117	0.131085	OS	TRUE	reported	GCST90274820	21	43780807	0.0566	4.28E-06	11775	LIFR	TRUE	reported	0.00179267	21.1304	0.0179	11,784 European ancestry individuals	2	TRUE	NA
rs1690678	A	C	A	C	0.0904	0.0131778	0.1109	0.134249	FALSE	FALSE	FALSE	ON	10	27641889	MKX	0.826938	0.0602744	OS	TRUE	reported	GCST90274820	10	27930818	0.0192	2.50E-06	11784	LIFR	TRUE	reported	0.00188025	22.1646	0.1109	11,784 European ancestry individuals	2	TRUE	NA
rs2289779	T	G	T	G	0.0788	0.0442318	0.5419	0.529185	FALSE	FALSE	FALSE	ON	5	38527126	LIFR	0.28058	0.0409927	OS	TRUE	reported	GCST90274820	5	38527228	0.0134	4.09E-09	11336	LIFR	TRUE	reported	0.00292999	34.5755	0.4581	11,784 European ancestry individuals	2	TRUE	NA
rs41307428	T	C	T	C	0.2027	-0.0519658	0.067	0.118434	FALSE	FALSE	FALSE	ON	9	133471682	SLC2A6	0.409918	0.0630625	OS	TRUE	reported	GCST90274820	9	136336804	0.0299	1.21E-11	11774	LIFR	TRUE	reported	0.00389018	45.9506	0.067	11,784 European ancestry individuals	2	TRUE	NA
rs4937122	T	G	T	G	0.1262	-0.0798919	0.9129	0.895816	FALSE	FALSE	FALSE	ON	11	126358764	ST3GAL4	0.235423	0.0673337	OS	TRUE	reported	GCST90274820	11	126228659	0.0248	3.61E-07	11336	LIFR	TRUE	reported	0.00219563	25.8906	0.0871	11,784 European ancestry individuals	2	TRUE	NA
rs62258077	T	C	T	C	-0.063	0.0260993	0.6603	0.752619	FALSE	FALSE	FALSE	ON	3	58377644	PXK	0.582543	0.0474814	OS	TRUE	reported	GCST90274820	3	58363371	0.013	1.26E-06	11762	LIFR	TRUE	reported	0.00199171	23.4812	0.3397	11,784 European ancestry individuals	2	TRUE	NA
rs635634	T	C	T	C	-0.2885	0.00869346	0.1918	0.201607	FALSE	FALSE	FALSE	ON	9	133279427	ABO	0.864424	0.0509149	OS	TRUE	reported	GCST90274820	9	136155000	0.0153	2.61E-79	11784	LIFR	TRUE	reported	0.0293277	355.496	0.1918	11,784 European ancestry individuals	2	TRUE	NA
rs72730728	A	T	A	T	0.1414	-0.129016	0.9403	0.938566	FALSE	TRUE	FALSE	ON	5	36424139	RANBP3L	0.136625	0.0866762	OS	TRUE	reported	GCST90274820	5	36424241	0.0302	2.84E-06	11336	LIFR	TRUE	reported	0.0018594	21.9185	0.0597	11,784 European ancestry individuals	2	TRUE	NA
rs73157388	T	C	T	C	-0.1306	0.000417596	0.9229	0.889397	FALSE	FALSE	FALSE	ON	7	79720414	MAGI2	0.99494	0.0658496	OS	TRUE	reported	GCST90274820	7	79349730	0.0285	4.60E-06	11336	LIFR	TRUE	reported	0.00178123	20.9953	0.0771	11,784 European ancestry individuals	2	TRUE	NA
rs778016	A	G	A	G	-0.0681	-0.0690039	0.2875	0.316089	FALSE	FALSE	FALSE	ON	6	68208688	ADGRB3	0.116771	0.0439943	OS	TRUE	reported	GCST90274820	6	68918580	0.0145	2.65E-06	9883	LIFR	TRUE	reported	0.00187086	22.0538	0.2875	11,784 European ancestry individuals	2	TRUE	NA
rs9313148	C	G	C	G	-0.0824	-0.0098901	0.1414	0.115083	FALSE	TRUE	FALSE	ON	5	6378079	MED10	0.877861	0.0643544	OS	TRUE	reported	GCST90274820	5	6378192	0.0173	1.91E-06	11777	LIFR	TRUE	reported	0.00192408	22.6824	0.1414	11,784 European ancestry individuals	2	TRUE	NA
rs11622090	T	C	T	C	-0.0588	-0.0294057	0.3206	0.257986	FALSE	FALSE	FALSE	ON	14	92863347	GOLGA5	0.530531	0.0468845	OS	TRUE	reported	GCST90274773	14	93329692	0.0128	4.35E-06	13236	CD5	TRUE	reported	0.00159179	21.0994	0.3206	14,735 European ancestry individuals	2	TRUE	NA
rs117276991	A	G	A	G	-0.1261	-0.0702216	0.0751	0.0959118	FALSE	FALSE	FALSE	ON	10	6209728	PFKFB3	0.31675	0.0701402	OS	TRUE	reported	GCST90274773	10	6251691	0.0256	8.40E-07	14287	CD5	TRUE	reported	0.00182978	24.2597	0.0751	14,735 European ancestry individuals	2	TRUE	NA
rs117516652	A	G	A	G	0.2374	0.0785149	0.9826	0.983573	FALSE	FALSE	FALSE	ON	13	38429186	UFM1	0.631117	0.16352	OS	TRUE	reported	GCST90274773	13	39003323	0.0476	6.12E-07	14248	CD5	TRUE	reported	0.00187575	24.8703	0.0174	14,735 European ancestry individuals	2	TRUE	NA
rs12416520	A	G	A	G	-0.0629	0.00308477	0.7492	0.784192	FALSE	FALSE	FALSE	ON	10	69452189	TSPAN15	0.950491	0.0496824	OS	TRUE	reported	GCST90274773	10	71211945	0.0132	1.89E-06	14709	CD5	TRUE	reported	0.00171259	22.7032	0.2508	14,735 European ancestry individuals	2	TRUE	NA
rs1259355	A	G	A	G	0.0569	0.0339345	0.4361	0.374631	FALSE	FALSE	FALSE	ON	12	31535601	DENND5B	0.420643	0.0421386	OS	TRUE	reported	GCST90274773	12	31688535	0.0119	1.74E-06	14287	CD5	TRUE	reported	0.00172435	22.8594	0.4361	14,735 European ancestry individuals	2	TRUE	NA
rs17345759	A	C	A	C	-0.1134	0.018827	0.9301	0.934382	FALSE	FALSE	FALSE	ON	7	97870098	ASNS	0.821009	0.0832139	OS	TRUE	reported	GCST90274773	7	97499410	0.0245	3.68E-06	14287	CD5	TRUE	reported	0.00161598	21.4204	0.0699	14,735 European ancestry individuals	2	TRUE	NA
rs17769062	T	C	T	C	0.1638	-0.0629488	0.9589	0.97167	FALSE	FALSE	FALSE	ON	9	27496606	MOB3B	0.610914	0.123727	OS	TRUE	reported	GCST90274773	9	27496604	0.0334	9.38E-07	14287	CD5	TRUE	reported	0.0018138	24.0475	0.0411	14,735 European ancestry individuals	2	TRUE	NA
rs2237450	T	C	T	C	0.0623	-0.00113347	0.6389	0.647381	FALSE	FALSE	FALSE	ON	7	50648320	GRB10	0.978872	0.0428006	OS	TRUE	reported	GCST90274773	7	50716017	0.0124	5.06E-07	14287	CD5	TRUE	reported	0.00190348	25.2387	0.3611	14,735 European ancestry individuals	2	TRUE	NA
rs3104373	T	C	T	C	0.0973	-0.0143923	0.1469	0.137403	FALSE	FALSE	FALSE	ON	6	32632598	HLA-DQA1	0.808048	0.0592411	OS	TRUE	reported	GCST90274773	6	32600375	0.0165	3.70E-09	14735	CD5	TRUE	reported	0.00262036	34.769	0.1469	14,735 European ancestry individuals	2	TRUE	NA
rs3184504	T	C	T	C	0.1427	-0.0189669	0.4764	0.408332	FALSE	FALSE	FALSE	ON	12	111446804	SH2B3	0.648316	0.0415847	OS	TRUE	reported	GCST90274773	12	111884608	0.0128	7.29E-29	11784	CD5	TRUE	reported	0.00930277	124.269	0.4764	14,735 European ancestry individuals	2	TRUE	NA
rs4073745	A	G	A	G	-0.0683	0.0575014	0.7003	0.701446	FALSE	FALSE	FALSE	ON	5	177306340	MXD3,PRELID1	0.199866	0.0448552	OS	TRUE	reported	GCST90274773	5	176733341	0.0131	1.85E-07	14287	CD5	TRUE	reported	0.00204952	27.179	0.2997	14,735 European ancestry individuals	2	TRUE	NA
rs4893	A	G	A	G	0.1471	-0.0837067	0.9627	0.961791	FALSE	FALSE	FALSE	ON	19	48330351	EMP3	0.431453	0.106401	OS	TRUE	reported	GCST90274773	19	48833608	0.0313	2.61E-06	14735	CD5	TRUE	reported	0.00166593	22.0837	0.0373	14,735 European ancestry individuals	2	TRUE	NA
rs4939490	C	G	C	G	0.1083	0.00610409	0.6328	0.714935	FALSE	TRUE	FALSE	ON	11	61026179	CD6	0.892693	0.0452501	OS	TRUE	reported	GCST90274773	11	60793651	0.012	1.80E-19	14735	CD5	TRUE	reported	0.00611608	81.4383	0.3672	14,735 European ancestry individuals	2	TRUE	NA
rs60562286	A	T	A	T	-0.1681	-0.131164	0.0327	0.016939	FALSE	TRUE	FALSE	ON	10	112694428	VTI1A	0.409733	0.15911	OS	TRUE	reported	GCST90274773	10	114454187	0.0352	1.79E-06	14726	CD5	TRUE	reported	0.00172007	22.8026	0.0327	14,735 European ancestry individuals	2	TRUE	NA
rs61747728	T	C	T	C	0.1841	-0.0432327	0.0399	0.0626304	FALSE	FALSE	FALSE	ON	1	179557079	NPHS2	0.611778	0.0851814	OS	TRUE	reported	GCST90274773	1	179526214	0.0313	4.06E-09	14287	CD5	TRUE	reported	0.00260692	34.5902	0.0399	14,735 European ancestry individuals	2	TRUE	NA
rs61768480	A	G	A	G	0.0695	0.0140913	0.2776	0.319455	FALSE	FALSE	FALSE	ON	1	1167770	TTLL10	0.752665	0.0447162	OS	TRUE	reported	GCST90274773	1	1103150	0.0147	2.27E-06	13670	CD5	TRUE	reported	0.00168595	22.3496	0.2776	14,735 European ancestry individuals	2	TRUE	NA
rs674379	C	G	C	G	0.1193	-0.0366981	0.6395	0.672915	FALSE	TRUE	FALSE	ON	11	61155089	VPS37C	0.39912	0.0435228	OS	TRUE	reported	GCST90274773	11	60922561	0.0126	2.85E-21	12835	CD5	TRUE	reported	0.00672747	89.6343	0.3605	14,735 European ancestry individuals	2	TRUE	NA
rs7242462	A	G	A	G	-0.1199	0.0121894	0.8853	0.85994	FALSE	FALSE	FALSE	ON	18	48019349	ZBTB7C	0.836092	0.058916	OS	TRUE	reported	GCST90274773	18	45545720	0.0187	1.44E-10	14287	CD5	TRUE	reported	0.00309636	41.1045	0.1147	14,735 European ancestry individuals	2	TRUE	NA
rs72821405	T	C	T	C	-0.1014	-0.171051	0.0833	0.0892608	FALSE	FALSE	FALSE	ON	6	4714563	CDYL	0.0184859	0.0726104	OS	TRUE	reported	GCST90274773	6	4714797	0.0217	2.97E-06	14727	CD5	TRUE	reported	0.00164696	21.8319	0.0833	14,735 European ancestry individuals	2	TRUE	NA
rs116928468	A	G	A	G	-0.2566	-0.00465864	0.019	0.0617052	FALSE	FALSE	FALSE	ON	17	77182732	SEC14L1	0.956362	0.0851373	OS	TRUE	reported	GCST90274831	17	75178814	0.0536	1.69E-06	11770	OSM	TRUE	reported	0.00209934	22.9142	0.019	14,736 European ancestry individuals	2	TRUE	NA
rs117867445	C	G	C	G	0.2926	-0.386998	0.0172	0.00957053	FALSE	TRUE	FALSE	ON	9	134984662	FCN1	0.0685709	0.212492	OS	TRUE	reported	GCST90274831	9	137876508	0.0621	2.46E-06	10471	OSM	TRUE	reported	0.00203373	22.1966	0.0172	14,736 European ancestry individuals	2	TRUE	NA
rs2285179	A	G	A	G	-0.0663	0.00667498	0.5586	0.560677	FALSE	FALSE	FALSE	ON	22	37815947	GCAT	0.871544	0.0412808	OS	TRUE	reported	GCST90274831	22	38211954	0.0122	5.50E-08	14288	OSM	TRUE	reported	0.00270361	29.5276	0.4414	14,736 European ancestry individuals	2	TRUE	NA
rs2511241	T	C	T	C	0.177	0.0444977	0.9163	0.922035	FALSE	FALSE	FALSE	ON	11	73234296	P2RY2	0.565695	0.0774676	OS	TRUE	reported	GCST90274831	11	72945341	0.0236	6.38E-14	13668	OSM	TRUE	reported	0.00513687	56.2397	0.0837	14,736 European ancestry individuals	2	TRUE	NA
rs28444486	A	G	A	G	0.0636	0.00145193	0.7378	0.747482	FALSE	FALSE	FALSE	ON	22	48835728	FAM19A5	0.975389	0.0470632	OS	TRUE	reported	GCST90274831	22	49231540	0.0136	2.92E-06	14735	OSM	TRUE	reported	0.00200345	21.8654	0.2622	14,736 European ancestry individuals	2	TRUE	NA
rs3859189	A	G	A	G	0.1101	0.000588476	0.5367	0.558487	FALSE	FALSE	FALSE	ON	17	39980780	PSMD3	0.988604	0.0411988	OS	TRUE	reported	GCST90274831	17	38137033	0.0117	4.95E-21	14729	OSM	TRUE	reported	0.00806305	88.5367	0.4633	14,736 European ancestry individuals	2	TRUE	NA
rs4823082	C	G	C	G	-0.159	-0.100419	0.0363	0.0342207	FALSE	TRUE	FALSE	ON	22	30204116	HORMAD2	0.370303	0.112087	OS	TRUE	reported	GCST90274831	22	30600105	0.0346	4.32E-06	14724	OSM	TRUE	reported	0.0019347	21.1136	0.0363	14,736 European ancestry individuals	2	TRUE	NA
rs559651	T	C	T	C	-0.0594	0.0620713	0.6496	0.6251	FALSE	FALSE	FALSE	ON	8	41697848	ANK1	0.142662	0.042342	OS	TRUE	reported	GCST90274831	8	41555366	0.0125	2.01E-06	14715	OSM	TRUE	reported	0.00206855	22.5774	0.3504	14,736 European ancestry individuals	2	TRUE	NA
rs61897429	A	G	A	G	-0.0847	0.123919	0.139	0.141412	FALSE	FALSE	FALSE	ON	11	47403313	SLC39A13	0.0350316	0.0587852	OS	TRUE	reported	GCST90274831	11	47424864	0.017	6.28E-07	14735	OSM	TRUE	reported	0.00227349	24.8193	0.139	14,736 European ancestry individuals	2	TRUE	NA
rs653178	T	C	T	C	-0.0728	0.0212462	0.5224	0.584588	FALSE	FALSE	FALSE	ON	12	111569952	ATXN2	0.608328	0.0414591	OS	TRUE	reported	GCST90274831	12	112007756	0.0132	3.48E-08	11785	OSM	TRUE	reported	0.0027843	30.4113	0.4776	14,736 European ancestry individuals	2	TRUE	NA
rs7007281	A	T	A	T	0.1155	0.0256763	0.9154	0.934009	FALSE	TRUE	FALSE	ON	8	2764321	CSMD1	0.756268	0.0827241	OS	TRUE	reported	GCST90274831	8	2621859	0.0243	2.00E-06	11775	OSM	TRUE	reported	0.0020695	22.5877	0.0846	14,736 European ancestry individuals	2	TRUE	NA
rs7102957	T	C	T	C	-0.0803	0.0202006	0.8631	0.80531	FALSE	FALSE	FALSE	ON	11	102463421	TMEM123	0.697044	0.0518877	OS	TRUE	reported	GCST90274831	11	102334152	0.0173	3.46E-06	14288	OSM	TRUE	reported	0.00197376	21.5407	0.1369	14,736 European ancestry individuals	2	TRUE	NA
rs76275710	A	G	A	G	0.2665	-0.0650452	0.0176	0.0281133	FALSE	FALSE	FALSE	ON	10	29743204	SVIL	0.597522	0.123199	OS	TRUE	reported	GCST90274831	10	30032133	0.0525	3.85E-07	14735	OSM	TRUE	reported	0.00235973	25.763	0.0176	14,736 European ancestry individuals	2	TRUE	NA
rs80303768	A	G	A	G	-0.152	0.445475	0.0371	0.0122556	FALSE	FALSE	FALSE	ON	21	41222751	BACE2	0.00577723	0.161394	OS	TRUE	reported	GCST90274831	21	42594678	0.0327	3.35E-06	14722	OSM	TRUE	reported	0.00197945	21.6029	0.0371	14,736 European ancestry individuals	2	TRUE	NA
rs9264931	T	C	T	C	-0.1048	0.0271157	0.8812	0.938689	FALSE	FALSE	FALSE	ON	6	31306419	HLA-C	0.751613	0.0856696	OS	TRUE	reported	GCST90274831	6	31274196	0.0191	4.09E-08	14736	OSM	TRUE	reported	0.00275594	30.1007	0.1188	14,736 European ancestry individuals	2	TRUE	NA
rs116935210	A	G	A	G	0.2387	0.0113605	0.9848	0.939779	FALSE	FALSE	FALSE	ON	22	34508602	ISX	0.89525	0.0862834	OS	TRUE	reported	GCST90274804	22	34904594	0.0512	3.13E-06	14733	IL-18R1	TRUE	reported	0.0014731	21.7323	0.0152	14,743 European ancestry individuals	2	TRUE	NA
rs117145942	A	G	A	G	-0.3006	-0.046058	0.0131	0.00542988	FALSE	FALSE	FALSE	ON	7	29651061	PRR15	0.871389	0.284495	OS	TRUE	reported	GCST90274804	7	29690677	0.0649	3.63E-06	13164	IL-18R1	TRUE	reported	0.001454	21.4501	0.0131	14,743 European ancestry individuals	2	TRUE	NA
rs117195704	A	G	A	G	-0.1505	0.234993	0.0389	0.0243175	FALSE	FALSE	FALSE	ON	10	59619951	SLC16A9	0.0780639	0.133365	OS	TRUE	reported	GCST90274804	10	61379709	0.0313	1.52E-06	14730	IL-18R1	TRUE	reported	0.00156679	23.1167	0.0389	14,743 European ancestry individuals	2	TRUE	NA
rs117599131	A	C	A	C	-0.1483	-0.0465482	0.0536	0.0527732	FALSE	FALSE	FALSE	ON	16	87893276	CA5A	0.615888	0.0927837	OS	TRUE	reported	GCST90274804	16	87926882	0.0317	2.89E-06	13231	IL-18R1	TRUE	reported	0.0014833	21.8829	0.0536	14,743 European ancestry individuals	2	TRUE	NA
rs1760941	A	C	A	C	0.0657	-0.0231085	0.7591	0.805457	FALSE	FALSE	FALSE	ON	14	20461879	TMEM55B	0.65794	0.052192	OS	TRUE	reported	GCST90274804	14	20930038	0.0142	3.71E-06	14295	IL-18R1	TRUE	reported	0.00145088	21.404	0.2409	14,743 European ancestry individuals	2	TRUE	NA
rs2570479	A	C	A	C	0.066	-0.0265057	0.5583	0.407826	FALSE	FALSE	FALSE	ON	2	103913719	POU3F3	0.524263	0.0416241	OS	TRUE	reported	GCST90274804	2	104530177	0.0135	1.01E-06	11345	IL-18R1	TRUE	reported	0.00161966	23.898	0.4417	14,743 European ancestry individuals	2	TRUE	NA
rs2732865	A	C	A	C	0.3635	0.0902654	0.0405	0.020926	FALSE	FALSE	FALSE	ON	2	102785321	TMEM182	0.536185	0.145921	OS	TRUE	reported	GCST90274804	2	103401780	0.0303	3.70E-33	14743	IL-18R1	TRUE	reported	0.0096741	143.901	0.0405	14,743 European ancestry individuals	2	TRUE	NA
rs28929474	T	C	T	C	0.2643	-0.0376064	0.0204	0.0196884	FALSE	FALSE	FALSE	ON	14	94378610	SERPINA1	0.799939	0.148392	OS	TRUE	reported	GCST90274804	14	94844947	0.0445	2.86E-09	14743	IL-18R1	TRUE	reported	0.00238861	35.2708	0.0204	14,743 European ancestry individuals	2	TRUE	NA
rs34174304	A	G	A	G	0.073	0.0167101	0.8157	0.841157	FALSE	FALSE	FALSE	ON	20	52577438	ZFP64	0.765664	0.0560643	OS	TRUE	reported	GCST90274804	20	51193977	0.0149	9.62E-07	14725	IL-18R1	TRUE	reported	0.00162658	24.0002	0.1843	14,743 European ancestry individuals	2	TRUE	NA
rs35021151	A	G	A	G	-0.1646	-0.0923036	0.0317	0.0342963	FALSE	FALSE	FALSE	ON	3	58429057	PDHB	0.41288	0.112725	OS	TRUE	reported	GCST90274804	3	58414784	0.0342	1.49E-06	14735	IL-18R1	TRUE	reported	0.00156976	23.1605	0.0317	14,743 European ancestry individuals	2	TRUE	NA
rs55871806	C	G	C	G	0.5302	-0.0106744	0.1737	0.209884	FALSE	TRUE	FALSE	ON	2	102264346	IL1RL2	0.831673	0.0502188	OS	TRUE	reported	GCST90274804	2	102880806	0.0152	1.00E-200	14733	IL-18R1	TRUE	reported	0.076285	1216.56	0.1737	14,743 European ancestry individuals	2	TRUE	NA
rs62257659	A	G	A	G	-0.2015	-0.0719815	0.9745	0.986558	FALSE	FALSE	FALSE	ON	3	79540268	ROBO1	0.691836	0.181604	OS	TRUE	reported	GCST90274804	3	79589418	0.042	1.61E-06	14727	IL-18R1	TRUE	reported	0.00155985	23.014	0.0255	14,743 European ancestry individuals	2	TRUE	NA
rs73176827	T	C	T	C	-0.1045	-0.0214469	0.0762	0.0603491	FALSE	FALSE	FALSE	ON	7	156256083	RNF32	0.80261	0.0857976	OS	TRUE	reported	GCST90274804	7	156048777	0.022	2.03E-06	14733	IL-18R1	TRUE	reported	0.00152908	22.5594	0.0762	14,743 European ancestry individuals	2	TRUE	NA
rs7512350	A	G	A	G	0.0921	0.0799189	0.1213	0.131897	FALSE	FALSE	FALSE	ON	1	15078298	KAZN	0.187809	0.0606785	OS	TRUE	reported	GCST90274804	1	15404794	0.0201	4.60E-06	11771	IL-18R1	TRUE	reported	0.00142304	20.9927	0.1213	14,743 European ancestry individuals	2	TRUE	NA
rs75366565	T	C	T	C	-0.401	-0.0646715	0.1988	0.204189	FALSE	FALSE	FALSE	ON	2	102549829	SLC9A4	0.204081	0.050922	OS	TRUE	reported	GCST90274804	2	103166288	0.0142	1.92E-175	14735	IL-18R1	TRUE	reported	0.0513485	797.358	0.1988	14,743 European ancestry individuals	2	TRUE	NA
rs7642750	A	C	A	C	0.0935	-0.0249913	0.8764	0.88702	FALSE	FALSE	FALSE	ON	3	10538597	ATP2B2	0.698076	0.0644242	OS	TRUE	reported	GCST90274804	3	10580281	0.02	2.94E-06	11788	IL-18R1	TRUE	reported	0.00148125	21.8527	0.1236	14,743 European ancestry individuals	2	TRUE	NA
rs78035061	A	C	A	C	0.1039	-0.0786498	0.0787	0.0728581	FALSE	FALSE	FALSE	ON	6	801754	EXOC2	0.316954	0.0785918	OS	TRUE	reported	GCST90274804	6	801754	0.0222	2.87E-06	14295	IL-18R1	TRUE	reported	0.00148453	21.9011	0.0787	14,743 European ancestry individuals	2	TRUE	NA
rs78199195	A	G	A	G	-0.0956	-0.0278365	0.8928	0.915169	FALSE	FALSE	FALSE	ON	3	147164328	ZIC4	0.707444	0.0741731	OS	TRUE	reported	GCST90274804	3	146882115	0.0196	1.07E-06	14295	IL-18R1	TRUE	reported	0.00161217	23.7873	0.1072	14,743 European ancestry individuals	2	TRUE	NA
rs78357146	A	G	A	G	-0.3382	0.42582	0.9715	0.990255	FALSE	FALSE	FALSE	ON	17	66308933	PRKCA	0.0409779	0.208352	OS	TRUE	reported	GCST90274804	17	64305051	0.0378	3.65E-19	14743	IL-18R1	TRUE	reported	0.00540405	80.0396	0.0285	14,743 European ancestry individuals	2	TRUE	NA
rs78714574	C	G	C	G	0.4727	-0.352447	0.0198	0.0293586	FALSE	TRUE	FALSE	ON	2	102021223	IL1R2	0.00798951	0.132873	OS	TRUE	reported	GCST90274804	2	102637685	0.0474	2.01E-23	14735	IL-18R1	TRUE	reported	0.00670504	99.4387	0.0198	14,743 European ancestry individuals	2	TRUE	NA
rs79097546	T	C	T	C	-0.2754	0.253047	0.9865	0.994791	FALSE	FALSE	FALSE	ON	22	19674796	SEPT5	0.36972	0.282105	OS	TRUE	reported	GCST90274804	22	19662319	0.056	8.75E-07	14256	IL-18R1	TRUE	reported	0.00163888	24.182	0.0135	14,743 European ancestry individuals	2	TRUE	NA
rs80317525	A	G	A	G	0.1408	0.00848572	0.0468	0.0134123	FALSE	FALSE	FALSE	ON	7	47477593	TNS3	0.961985	0.178034	OS	TRUE	reported	GCST90274804	7	47517191	0.0299	2.49E-06	14730	IL-18R1	TRUE	reported	0.00150286	22.172	0.0468	14,743 European ancestry individuals	2	TRUE	NA
rs116963481	A	G	A	G	0.2805	-0.123765	0.9846	0.976435	FALSE	FALSE	FALSE	ON	10	33995478	PARD3	0.361417	0.135608	OS	TRUE	reported	GCST90274813	10	34284406	0.0592	2.16E-06	11793	IL-4	TRUE	reported	0.00281493	22.4447	0.0154	11,793 European ancestry individuals	2	TRUE	NA
rs11989681	A	G	A	G	0.0678	-0.092218	0.5982	0.659283	FALSE	FALSE	FALSE	ON	8	22792399	PEBP4	0.0329678	0.0432445	OS	TRUE	reported	GCST90274813	8	22649912	0.0136	6.19E-07	11345	IL-4	TRUE	reported	0.00311527	24.8469	0.4018	11,793 European ancestry individuals	2	TRUE	NA
rs12641440	C	G	C	G	-0.1181	0.00427149	0.9065	0.880154	FALSE	TRUE	FALSE	ON	4	184608480	CASP3	0.94609	0.0631709	OS	TRUE	reported	GCST90274813	4	185529634	0.025	2.31E-06	11345	IL-4	TRUE	reported	0.00279816	22.3106	0.0935	11,793 European ancestry individuals	2	TRUE	NA
rs13130198	A	G	A	G	-0.0773	0.00317394	0.2374	0.239773	FALSE	FALSE	FALSE	ON	4	40155261	N4BP2	0.947207	0.0479342	OS	TRUE	reported	GCST90274813	4	40156881	0.0159	1.16E-06	11345	IL-4	TRUE	reported	0.00296309	23.6296	0.2374	11,793 European ancestry individuals	2	TRUE	NA
rs13418255	A	G	A	G	0.0701	0.104823	0.7233	0.626236	FALSE	FALSE	FALSE	ON	2	107051719	ST6GAL2	0.0138752	0.0426025	OS	TRUE	reported	GCST90274813	2	107668175	0.0153	4.61E-06	11345	IL-4	TRUE	reported	0.00263255	20.9867	0.2767	11,793 European ancestry individuals	2	TRUE	NA
rs1490743	T	G	T	G	-0.1338	0.0927163	0.0752	0.0553496	FALSE	FALSE	FALSE	ON	9	114273767	COL27A1	0.303395	0.0900875	OS	TRUE	reported	GCST90274813	9	117036047	0.0278	1.49E-06	10281	IL-4	TRUE	reported	0.00290421	23.1587	0.0752	11,793 European ancestry individuals	2	TRUE	NA
rs2502347	T	C	T	C	-0.077	-0.0855278	0.2195	0.248994	FALSE	FALSE	FALSE	ON	1	242908088	CEP170	0.071282	0.0474187	OS	TRUE	reported	GCST90274813	1	243071390	0.0167	4.01E-06	11345	IL-4	TRUE	reported	0.00266599	21.2539	0.2195	11,793 European ancestry individuals	2	TRUE	NA
rs4876407	T	G	T	G	-0.1391	-0.0678532	0.9451	0.939461	FALSE	FALSE	FALSE	ON	8	118262010	SAMD12	0.434126	0.0867521	OS	TRUE	reported	GCST90274813	8	119274249	0.0299	3.28E-06	11788	IL-4	TRUE	reported	0.00271394	21.6373	0.0549	11,793 European ancestry individuals	2	TRUE	NA
rs75610895	T	C	T	C	-0.2354	0.325724	0.0253	0.00889252	FALSE	FALSE	FALSE	ON	10	6758847	PRKCQ	0.141062	0.221303	OS	TRUE	reported	GCST90274813	10	6800809	0.045	1.68E-07	11787	IL-4	TRUE	reported	0.00342898	27.3576	0.0253	11,793 European ancestry individuals	2	TRUE	NA
rs117164089	T	C	T	C	-0.271	0.383436	0.014	0.00421739	FALSE	FALSE	FALSE	ON	19	43276244	PSG9	0.224788	0.315872	OS	TRUE	reported	GCST90274762	19	43780396	0.0565	1.61E-06	13421	B-NGF	TRUE	reported	0.0017367	23.0026	0.014	14,743 European ancestry individuals	2	TRUE	NA
rs12188775	T	G	T	G	0.1213	0.153453	0.9435	0.948308	FALSE	FALSE	FALSE	ON	5	133636071	FSTL4	0.0990171	0.0930223	OS	TRUE	reported	GCST90274762	5	132971762	0.0247	9.06E-07	14737	B-NGF	TRUE	reported	0.00182043	24.1136	0.0565	14,743 European ancestry individuals	2	TRUE	NA
rs12259196	A	G	A	G	-0.075	0.000415308	0.1928	0.149775	FALSE	FALSE	FALSE	ON	10	88079673	PTEN	0.994249	0.0576209	OS	TRUE	reported	GCST90274762	10	89839430	0.0148	4.03E-07	13244	B-NGF	TRUE	reported	0.00193818	25.6764	0.1928	14,743 European ancestry individuals	2	TRUE	NA
rs12533747	A	G	A	G	0.1389	0.0845542	0.0802	0.0645503	FALSE	FALSE	FALSE	ON	7	30905284	RP5-877J2.1	0.317646	0.084613	OS	TRUE	reported	GCST90274762	7	30944899	0.0276	4.84E-07	14295	B-NGF	TRUE	reported	0.00191158	25.3233	0.0802	14,743 European ancestry individuals	2	TRUE	NA
rs12539643	C	G	C	G	0.1867	0.11587	0.966	0.950948	FALSE	TRUE	FALSE	ON	7	151321935	NUB1	0.225766	0.0956545	OS	TRUE	reported	GCST90274762	7	151019021	0.0408	4.74E-06	11344	B-NGF	TRUE	reported	0.00158095	20.9364	0.034	14,743 European ancestry individuals	2	TRUE	NA
rs13058191	C	G	C	G	-0.2164	0.368591	0.0256	0.0138565	FALSE	TRUE	FALSE	ON	22	49380054	BRD1	0.0357413	0.175532	OS	TRUE	reported	GCST90274762	22	49775973	0.0467	3.59E-06	14295	B-NGF	TRUE	reported	0.00162111	21.4692	0.0256	14,743 European ancestry individuals	2	TRUE	NA
rs140072192	A	G	A	G	0.2773	-0.0994577	0.0196	0.00421189	FALSE	FALSE	FALSE	ON	16	3277943	ZNF263	0.760514	0.326299	OS	TRUE	reported	GCST90274762	16	3327943	0.0602	4.10E-06	11925	B-NGF	TRUE	reported	0.00160195	21.2149	0.0196	14,743 European ancestry individuals	2	TRUE	NA
rs148834134	T	C	T	C	0.2541	-0.259417	0.0235	0.0045926	FALSE	FALSE	FALSE	ON	21	42522516	SLC37A1	0.411762	0.316055	OS	TRUE	reported	GCST90274762	21	43942626	0.0556	4.87E-06	13421	B-NGF	TRUE	reported	0.00157693	20.8831	0.0235	14,743 European ancestry individuals	2	TRUE	NA
rs17647697	A	C	A	C	-0.1617	0.131238	0.9727	0.974211	FALSE	FALSE	FALSE	ON	7	130617216	COPG2	0.306046	0.128218	OS	TRUE	reported	GCST90274762	7	130302087	0.0352	4.35E-06	14741	B-NGF	TRUE	reported	0.00159323	21.0993	0.0273	14,743 European ancestry individuals	2	TRUE	NA
rs17689534	A	G	A	G	0.2208	0.175237	0.0229	0.00366541	FALSE	FALSE	FALSE	ON	4	165886488	TLL1	0.611254	0.344763	OS	TRUE	reported	GCST90274762	4	166807640	0.0462	1.76E-06	13421	B-NGF	TRUE	reported	0.00172426	22.8375	0.0229	14,743 European ancestry individuals	2	TRUE	NA
rs1878359	A	G	A	G	0.0626	-0.00141598	0.719	0.687581	FALSE	FALSE	FALSE	ON	8	121936573	HAS2	0.974589	0.0444531	OS	TRUE	reported	GCST90274762	8	122948812	0.0126	6.76E-07	14740	B-NGF	TRUE	reported	0.00186309	24.6798	0.281	14,743 European ancestry individuals	2	TRUE	NA
rs3128517	T	C	T	C	-0.0775	-0.0526232	0.4965	0.469501	FALSE	FALSE	FALSE	ON	9	87747125	CTSL	0.201472	0.0411965	OS	TRUE	reported	GCST90274762	9	90362040	0.0118	5.11E-11	14295	B-NGF	TRUE	reported	0.00325134	43.1294	0.4965	14,743 European ancestry individuals	2	TRUE	NA
rs34559191	T	C	T	C	0.0607	-0.00589887	0.3088	0.297463	FALSE	FALSE	FALSE	ON	19	16324126	KLF2	0.895499	0.0449096	OS	TRUE	reported	GCST90274762	19	16434937	0.0124	9.82E-07	13675	B-NGF	TRUE	reported	0.00180878	23.959	0.3088	14,743 European ancestry individuals	2	TRUE	NA
rs397081	T	C	T	C	0.1203	0.142878	0.9514	0.965129	FALSE	FALSE	FALSE	ON	6	32224840	NOTCH4	0.197414	0.110848	OS	TRUE	reported	GCST90274762	6	32192617	0.0262	4.40E-06	14743	B-NGF	TRUE	reported	0.00159175	21.0796	0.0486	14,743 European ancestry individuals	2	TRUE	NA
rs4017	T	C	T	C	-0.1187	0.116542	0.9491	0.974245	FALSE	FALSE	FALSE	ON	4	163142947	NAF1	0.368939	0.129713	OS	TRUE	reported	GCST90274762	4	164064099	0.0258	4.21E-06	14742	B-NGF	TRUE	reported	0.0015981	21.1639	0.0509	14,743 European ancestry individuals	2	TRUE	NA
rs62092633	T	C	T	C	-0.1249	0.0627506	0.1005	0.140982	FALSE	FALSE	FALSE	ON	18	57774394	ATP8B1	0.293452	0.0597295	OS	TRUE	reported	GCST90274762	18	55441626	0.0259	1.42E-06	11344	B-NGF	TRUE	reported	0.00175549	23.252	0.1005	14,743 European ancestry individuals	2	TRUE	NA
rs62494116	T	C	T	C	0.0578	0.0305393	0.6636	0.69814	FALSE	FALSE	FALSE	ON	8	13474533	DLC1	0.493048	0.0445524	OS	TRUE	reported	GCST90274762	8	13332042	0.0117	7.81E-07	14729	B-NGF	TRUE	reported	0.00184213	24.4016	0.3364	14,743 European ancestry individuals	2	TRUE	NA
rs6328	A	C	A	C	-0.0797	0.0125855	0.3498	0.328881	FALSE	FALSE	FALSE	ON	1	115287322	NGF	0.77249	0.0435304	OS	TRUE	reported	GCST90274762	1	115829943	0.0122	6.46E-11	13224	B-NGF	TRUE	reported	0.00321688	42.6708	0.3498	14,743 European ancestry individuals	2	TRUE	NA
rs72673086	A	G	A	G	0.0584	-0.00509224	0.3152	0.358222	FALSE	FALSE	FALSE	ON	4	95902992	PDHA2	0.904866	0.0426068	OS	TRUE	reported	GCST90274762	4	96824143	0.0126	3.57E-06	12858	B-NGF	TRUE	reported	0.00162187	21.4792	0.3152	14,743 European ancestry individuals	2	TRUE	NA
rs77493302	T	C	T	C	0.0853	-0.0230031	0.8904	0.887276	FALSE	FALSE	FALSE	ON	6	838092	EXOC2	0.724087	0.0651643	OS	TRUE	reported	GCST90274762	6	838092	0.0185	4.01E-06	14743	B-NGF	TRUE	reported	0.00160507	21.2564	0.1096	14,743 European ancestry individuals	2	TRUE	NA
rs9479501	T	G	T	G	0.0629	0.0687894	0.2135	0.217249	FALSE	FALSE	FALSE	ON	6	153079283	RGS17	0.166338	0.0497009	OS	TRUE	reported	GCST90274762	6	153400418	0.0137	4.41E-06	14729	B-NGF	TRUE	reported	0.0015915	21.0763	0.2135	14,743 European ancestry individuals	2	TRUE	NA
rs117191103	T	C	T	C	0.3553	0.0698407	0.0208	0.0278196	FALSE	FALSE	FALSE	ON	20	45835717	SNX21	0.575667	0.124777	OS	TRUE	reported	GCST90274772	20	44464356	0.0437	4.28E-16	14736	CD40L	TRUE	reported	0.00446585	66.095	0.0208	14,736 European ancestry individuals	2	TRUE	NA
rs12152184	A	G	A	G	0.1085	-0.0277033	0.8849	0.885515	FALSE	FALSE	FALSE	ON	22	44606929	PRR5	0.66696	0.0643778	OS	TRUE	reported	GCST90274772	22	45002809	0.0205	1.21E-07	12402	CD40L	TRUE	reported	0.00189735	28.0087	0.1151	14,736 European ancestry individuals	2	TRUE	NA
rs12500563	T	G	T	G	0.3143	-0.114132	0.9875	0.997519	FALSE	FALSE	FALSE	ON	4	7302699	SORCS2	0.77611	0.401319	OS	TRUE	reported	GCST90274772	4	7304426	0.0687	4.76E-06	10795	CD40L	TRUE	reported	0.00141834	20.9275	0.0125	14,736 European ancestry individuals	2	TRUE	NA
rs12624433	A	G	A	G	-0.4185	0.0610165	0.2558	0.263807	FALSE	FALSE	FALSE	ON	20	46052214	SLC12A5	0.188694	0.0464196	OS	TRUE	reported	GCST90274772	20	44680853	0.0133	1.00E-200	14287	CD40L	TRUE	reported	0.0629602	989.985	0.2558	14,736 European ancestry individuals	2	TRUE	NA
rs138897138	A	G	A	G	0.109	0.0438688	0.914	0.915017	FALSE	FALSE	FALSE	ON	2	121973851	TSN	0.549366	0.0732722	OS	TRUE	reported	GCST90274772	2	122731427	0.0216	4.50E-07	14288	CD40L	TRUE	reported	0.00172511	25.4617	0.086	14,736 European ancestry individuals	2	TRUE	NA
rs3967170	A	G	A	G	0.0789	-0.00542717	0.1353	0.158735	FALSE	FALSE	FALSE	ON	3	3731754	SUMF1	0.92301	0.0561571	OS	TRUE	reported	GCST90274772	3	3773438	0.017	3.46E-06	14721	CD40L	TRUE	reported	0.00145963	21.5376	0.1353	14,736 European ancestry individuals	2	TRUE	NA
rs404842	A	G	A	G	-0.0599	0.0198461	0.6433	0.59443	FALSE	FALSE	FALSE	ON	16	84270507	WFDC1	0.634168	0.041705	OS	TRUE	reported	GCST90274772	16	84304113	0.0123	1.12E-06	14287	CD40L	TRUE	reported	0.00160681	23.7129	0.3567	14,736 European ancestry individuals	2	TRUE	NA
rs4278412	C	G	C	G	0.1978	-0.0916509	0.0203	0.039696	FALSE	TRUE	FALSE	ON	1	211276815	RCOR3	0.382544	0.104957	OS	TRUE	reported	GCST90274772	1	211450157	0.0413	1.67E-06	14725	CD40L	TRUE	reported	0.00155417	22.9347	0.0203	14,736 European ancestry individuals	2	TRUE	NA
rs45456397	A	C	A	C	-0.1157	0.0338836	0.0763	0.0831004	FALSE	FALSE	FALSE	ON	20	46353053	SLC35C2	0.648821	0.074404	OS	TRUE	reported	GCST90274772	20	44981692	0.023	4.89E-07	14288	CD40L	TRUE	reported	0.0017143	25.3018	0.0763	14,736 European ancestry individuals	2	TRUE	NA
rs4664334	T	C	T	C	0.0541	0.0729025	0.5003	0.483964	FALSE	FALSE	FALSE	ON	2	160512394	RBMS1	0.0766231	0.0411732	OS	TRUE	reported	GCST90274772	2	161368905	0.0118	4.55E-06	14288	CD40L	TRUE	reported	0.0014244	21.017	0.4997	14,736 European ancestry individuals	2	TRUE	NA
rs7250371	T	C	T	C	0.0686	0.00484633	0.3648	0.312017	FALSE	FALSE	FALSE	ON	19	57349717	ZNF304	0.912365	0.0440351	OS	TRUE	reported	GCST90274772	19	57861085	0.0116	3.34E-09	14722	CD40L	TRUE	reported	0.00236768	34.9682	0.3648	14,736 European ancestry individuals	2	TRUE	NA
rs75626299	C	G	C	G	0.1458	0.168476	0.9638	0.968342	FALSE	TRUE	FALSE	ON	9	29426601	LINGO2	0.150965	0.117312	OS	TRUE	reported	GCST90274772	9	29426599	0.0316	3.95E-06	14728	CD40L	TRUE	reported	0.00144256	21.2854	0.0362	14,736 European ancestry individuals	2	TRUE	NA
rs8024256	A	G	A	G	-0.0562	-0.0471633	0.3092	0.293762	FALSE	FALSE	FALSE	ON	15	26584374	GABRB3	0.293713	0.0449169	OS	TRUE	reported	GCST90274772	15	26829521	0.0121	3.41E-06	14736	CD40L	TRUE	reported	0.0014618	21.5696	0.3092	14,736 European ancestry individuals	2	TRUE	NA
rs9526031	A	C	A	C	0.064	-0.0354256	0.4882	0.59303	FALSE	FALSE	FALSE	ON	13	45020932	GPALPP1	0.397612	0.0418795	OS	TRUE	reported	GCST90274772	13	45595067	0.012	9.64E-08	14288	CD40L	TRUE	reported	0.00192655	28.4406	0.4882	14,736 European ancestry individuals	2	TRUE	NA
rs9993874	A	G	A	G	-0.0582	0.0150115	0.4883	0.486603	FALSE	FALSE	FALSE	ON	4	54180557	RP11-231C18.3	0.71337	0.0408661	OS	TRUE	reported	GCST90274772	4	55046724	0.0125	3.22E-06	12403	CD40L	TRUE	reported	0.00146895	21.6754	0.4883	14,736 European ancestry individuals	2	TRUE	NA
rs117263973	A	G	A	G	0.3467	-0.126605	0.0109	0.00612596	FALSE	FALSE	FALSE	ON	21	40923228	DSCAM	0.629389	0.262346	OS	TRUE	reported	GCST90274809	21	42295154	0.0752	4.02E-06	10858	IL-22RA1	TRUE	reported	0.00180311	21.2519	0.0109	11,793 European ancestry individuals	2	TRUE	NA
rs12240324	A	G	A	G	0.2203	-0.139654	0.9713	0.957564	FALSE	FALSE	FALSE	ON	10	44173889	C10orf142	0.174339	0.102808	OS	TRUE	reported	GCST90274809	10	44669337	0.047	2.77E-06	11793	IL-22RA1	TRUE	reported	0.00186362	21.9664	0.0287	11,793 European ancestry individuals	2	TRUE	NA
rs13257574	T	C	T	C	0.2714	0.0862859	0.0167	0.00968609	FALSE	FALSE	FALSE	ON	8	86473536	RMDN1,WWP1	0.679992	0.209192	OS	TRUE	reported	GCST90274809	8	87485765	0.0584	3.36E-06	11306	IL-22RA1	TRUE	reported	0.00183203	21.5934	0.0167	11,793 European ancestry individuals	2	TRUE	NA
rs1473089	A	C	A	C	0.2679	-0.892482	0.0253	0.00267628	FALSE	FALSE	FALSE	ON	4	26141460	RBPJ	0.030795	0.413242	OS	TRUE	reported	GCST90274809	4	26143082	0.0561	1.79E-06	10916	IL-22RA1	TRUE	reported	0.00193425	22.8006	0.0253	11,793 European ancestry individuals	2	TRUE	NA
rs17256492	T	C	T	C	-0.0751	-0.0204284	0.7694	0.839732	FALSE	FALSE	FALSE	ON	14	61928189	SYT16	0.715967	0.0561446	OS	TRUE	reported	GCST90274809	14	62394907	0.0162	3.56E-06	11345	IL-22RA1	TRUE	reported	0.00182302	21.487	0.2306	11,793 European ancestry individuals	2	TRUE	NA
rs3181361	T	C	T	C	0.27	-0.0793271	0.0163	0.0101317	FALSE	FALSE	FALSE	ON	9	114905169	TNFSF8	0.700995	0.206593	OS	TRUE	reported	GCST90274809	9	117667449	0.0582	3.50E-06	11345	IL-22RA1	TRUE	reported	0.00182567	21.5183	0.0163	11,793 European ancestry individuals	2	TRUE	NA
rs4811167	T	C	T	C	0.0632	-0.0815738	0.5504	0.573702	FALSE	FALSE	FALSE	ON	20	51385215	NFATC2	0.0489903	0.0414359	OS	TRUE	reported	GCST90274809	20	50001752	0.0134	2.40E-06	11793	IL-22RA1	TRUE	reported	0.00188685	22.2408	0.4496	11,793 European ancestry individuals	2	TRUE	NA
rs56282088	A	G	A	G	0.2815	0.848967	0.0165	0.0025798	FALSE	FALSE	FALSE	ON	8	80590101	ZNF704	0.0331322	0.398488	OS	TRUE	reported	GCST90274809	8	81502336	0.0571	8.23E-07	10919	IL-22RA1	TRUE	reported	0.00206121	24.3003	0.0165	11,793 European ancestry individuals	2	TRUE	NA
rs75590335	A	G	A	G	0.1722	-0.109274	0.0376	0.0455409	FALSE	FALSE	FALSE	ON	4	156110593	CTSO	0.267695	0.0985886	OS	TRUE	reported	GCST90274809	4	157031745	0.037	3.25E-06	11345	IL-22RA1	TRUE	reported	0.00183738	21.6565	0.0376	11,793 European ancestry individuals	2	TRUE	NA
rs78594373	T	C	T	C	-0.1271	-0.00684909	0.0671	0.0455473	FALSE	FALSE	FALSE	ON	2	85092921	KCMF1	0.94419	0.0978377	OS	TRUE	reported	GCST90274809	2	85320044	0.0273	3.23E-06	11767	IL-22RA1	TRUE	reported	0.00183866	21.6717	0.0671	11,793 European ancestry individuals	2	TRUE	NA
rs79229049	A	T	A	T	-0.2102	-0.0821539	0.9695	0.982701	FALSE	TRUE	FALSE	ON	7	81525425	HGF	0.607413	0.159904	OS	TRUE	reported	GCST90274809	7	81154741	0.0412	3.36E-07	11781	IL-22RA1	TRUE	reported	0.00220722	26.0254	0.0305	11,793 European ancestry individuals	2	TRUE	NA
rs117265389	C	G	C	G	0.1734	-0.109122	0.0256	0.0298037	FALSE	TRUE	FALSE	ON	16	4888451	PPL	0.362426	0.119815	OS	TRUE	reported	GCST90274821	16	4938452	0.0377	4.24E-06	14733	MCP-1	TRUE	reported	0.00143579	21.1522	0.0256	14,733 European ancestry individuals	2	TRUE	NA
rs117317477	T	G	T	G	-0.3227	-0.0562082	0.0125	0.0493395	FALSE	FALSE	FALSE	ON	22	21567631	UBE2L3	0.555421	0.0953237	OS	TRUE	reported	GCST90274821	22	21921920	0.0704	4.57E-06	11725	MCP-1	TRUE	reported	0.00142604	21.0084	0.0125	14,733 European ancestry individuals	2	TRUE	NA
rs117510656	T	C	T	C	-0.2587	0.0597047	0.9806	0.976639	FALSE	FALSE	FALSE	ON	11	87566778	TMEM135	0.665554	0.138122	OS	TRUE	reported	GCST90274821	11	87277670	0.0562	4.16E-06	14285	MCP-1	TRUE	reported	0.00143812	21.1866	0.0194	14,733 European ancestry individuals	2	TRUE	NA
rs11870164	T	C	T	C	0.0751	-0.000261906	0.2772	0.288761	FALSE	FALSE	FALSE	ON	17	34240660	CCL2	0.995362	0.045054	OS	TRUE	reported	GCST90274821	17	32567679	0.013	7.61E-09	14733	MCP-1	TRUE	reported	0.00226312	33.3683	0.2772	14,733 European ancestry individuals	2	TRUE	NA
rs12075	A	G	A	G	0.1694	-0.0391788	0.5552	0.532953	FALSE	FALSE	FALSE	ON	1	159205564	ACKR1	0.34058	0.0411102	OS	TRUE	reported	GCST90274821	1	159175354	0.0113	8.39E-51	14730	MCP-1	TRUE	reported	0.0150448	224.704	0.4448	14,733 European ancestry individuals	2	TRUE	NA
rs12133241	T	G	T	G	0.0728	-0.0105366	0.8345	0.844682	FALSE	FALSE	FALSE	ON	1	13933725	KAZN	0.851582	0.0563154	OS	TRUE	reported	GCST90274821	1	14260220	0.0157	3.54E-06	14713	MCP-1	TRUE	reported	0.00145924	21.4983	0.1655	14,733 European ancestry individuals	2	TRUE	NA
rs12367122	A	G	A	G	0.0739	0.0278473	0.1756	0.174411	FALSE	FALSE	FALSE	ON	12	30845435	TSPAN11	0.606403	0.0540497	OS	TRUE	reported	GCST90274821	12	30998369	0.0159	3.35E-06	14284	MCP-1	TRUE	reported	0.00146608	21.5991	0.1756	14,733 European ancestry individuals	2	TRUE	NA
rs146186562	T	G	T	G	-0.2293	0.106708	0.9789	0.966907	FALSE	FALSE	FALSE	ON	6	20408498	E2F3	0.355614	0.115515	OS	TRUE	reported	GCST90274821	6	20408729	0.0497	3.96E-06	14285	MCP-1	TRUE	reported	0.00144466	21.2832	0.0211	14,733 European ancestry individuals	2	TRUE	NA
rs148307902	A	G	A	G	0.2553	-0.289286	0.0243	0.0119872	FALSE	FALSE	FALSE	ON	5	2884900	C5orf38	0.126672	0.189403	OS	TRUE	reported	GCST90274821	5	2885014	0.0538	2.08E-06	13798	MCP-1	TRUE	reported	0.00152817	22.5153	0.0243	14,733 European ancestry individuals	2	TRUE	NA
rs149604038	C	G	C	G	-0.2813	-0.380621	0.9851	0.988888	FALSE	TRUE	FALSE	ON	3	185745757	IGF2BP2	0.0524783	0.196278	OS	TRUE	reported	GCST90274821	3	185463545	0.0556	4.21E-07	13798	MCP-1	TRUE	reported	0.00173674	25.5936	0.0149	14,733 European ancestry individuals	2	TRUE	NA
rs181998213	T	C	T	C	0.3723	-0.10664	0.9872	0.954222	FALSE	FALSE	FALSE	ON	3	46478298	LTF	0.283994	0.099534	OS	TRUE	reported	GCST90274821	3	46519788	0.0695	8.47E-08	14285	MCP-1	TRUE	reported	0.00194656	28.6918	0.0128	14,733 European ancestry individuals	2	TRUE	NA
rs1846616	A	T	A	T	0.0856	0.0172879	0.362	0.35322	FALSE	TRUE	FALSE	ON	3	45990949	FYCO1	0.68578	0.0427297	OS	TRUE	reported	GCST90274821	3	46032441	0.0119	6.33E-13	14719	MCP-1	TRUE	reported	0.00350451	51.7362	0.362	14,733 European ancestry individuals	2	TRUE	NA
rs207311	T	C	T	C	0.0579	0.0464478	0.6697	0.639161	FALSE	FALSE	FALSE	ON	4	19074255	LCORL	0.282201	0.0431916	OS	TRUE	reported	GCST90274821	4	19075878	0.0126	4.32E-06	14285	MCP-1	TRUE	reported	0.00143315	21.1133	0.3303	14,733 European ancestry individuals	2	TRUE	NA
rs34292320	T	C	T	C	-0.0684	0.0833055	0.2742	0.261433	FALSE	FALSE	FALSE	ON	13	42979689	EPSTI1	0.0746793	0.046737	OS	TRUE	reported	GCST90274821	13	43553825	0.0134	3.32E-07	14285	MCP-1	TRUE	reported	0.0017678	26.0521	0.2742	14,733 European ancestry individuals	2	TRUE	NA
rs35728689	A	G	A	G	0.3004	0.00335297	0.0959	0.0793227	FALSE	FALSE	FALSE	ON	3	46348737	CCR2	0.964627	0.0756048	OS	TRUE	reported	GCST90274821	3	46390228	0.0198	5.44E-52	14732	MCP-1	TRUE	reported	0.0154037	230.15	0.0959	14,733 European ancestry individuals	2	TRUE	NA
rs4682862	A	G	A	G	0.0576	-0.065206	0.6154	0.651266	FALSE	FALSE	FALSE	ON	3	42835921	ACKR2,KRBOX1,RP11-136C24.3	0.128469	0.042894	OS	TRUE	reported	GCST90274821	3	42877413	0.0122	2.34E-06	14285	MCP-1	TRUE	reported	0.00151275	22.2878	0.3846	14,733 European ancestry individuals	2	TRUE	NA
rs7619350	A	G	A	G	0.0986	0.0765004	0.118	0.12467	FALSE	FALSE	FALSE	ON	3	132550591	ACAD11	0.216122	0.0618481	OS	TRUE	reported	GCST90274821	3	132269435	0.0201	9.32E-07	11764	MCP-1	TRUE	reported	0.00163287	24.0604	0.118	14,733 European ancestry individuals	2	TRUE	NA
rs77128226	T	C	T	C	-0.1063	0.109245	0.0875	0.0551712	FALSE	FALSE	FALSE	ON	20	15232872	MACROD2	0.224419	0.089924	OS	TRUE	reported	GCST90274821	20	15213518	0.0218	1.08E-06	14285	MCP-1	TRUE	reported	0.00161343	23.7736	0.0875	14,733 European ancestry individuals	2	TRUE	NA
rs77344300	T	C	T	C	-0.1381	0.010464	0.0491	0.0446458	FALSE	FALSE	FALSE	ON	9	76223123	PCSK5	0.916778	0.100142	OS	TRUE	reported	GCST90274821	9	78838039	0.0293	2.44E-06	14733	MCP-1	TRUE	reported	0.00150763	22.2123	0.0491	14,733 European ancestry individuals	2	TRUE	NA
rs79697698	T	C	T	C	-0.348	0.122118	0.0136	0.0500524	FALSE	FALSE	FALSE	ON	20	9105433	PLCB4	0.194283	0.0940809	OS	TRUE	reported	GCST90274821	20	9086080	0.0653	9.86E-08	13752	MCP-1	TRUE	reported	0.00192661	28.397	0.0136	14,733 European ancestry individuals	2	TRUE	NA
rs9942602	T	C	T	C	0.0618	0.0290654	0.4922	0.399011	FALSE	FALSE	FALSE	ON	7	17937431	SNX13	0.486628	0.0417797	OS	TRUE	reported	GCST90274821	7	17977054	0.0117	1.28E-07	14728	MCP-1	TRUE	reported	0.0018927	27.8963	0.4922	14,733 European ancestry individuals	2	TRUE	NA
rs117427219	A	G	A	G	-0.3062	-0.674791	0.0173	0.00238275	FALSE	FALSE	FALSE	ON	7	80735973	SEMA3C	0.115475	0.428696	OS	TRUE	reported	GCST90274839	7	80365289	0.0629	1.13E-06	10850	TNF	TRUE	reported	0.00200698	23.6938	0.0173	11,785 European ancestry individuals	2	TRUE	NA
rs12328100	A	G	A	G	-0.0649	-0.0254878	0.478	0.474633	FALSE	FALSE	FALSE	ON	2	86080005	POLR1A	0.533976	0.0409806	OS	TRUE	reported	GCST90274839	2	86307128	0.013	5.97E-07	11784	TNF	TRUE	reported	0.00211053	24.9189	0.478	11,785 European ancestry individuals	2	TRUE	NA
rs12354434	A	G	A	G	-0.1207	-0.0530691	0.0885	0.0916764	FALSE	FALSE	FALSE	ON	10	11427517	USP6NL	0.460821	0.0719584	OS	TRUE	reported	GCST90274839	10	11469516	0.0247	1.03E-06	11337	TNF	TRUE	reported	0.00202231	23.8752	0.0885	11,785 European ancestry individuals	2	TRUE	NA
rs1266163	A	T	A	T	0.1372	0.132693	0.0615	0.030311	FALSE	TRUE	FALSE	ON	17	10600639	MYH3	0.266344	0.11938	OS	TRUE	reported	GCST90274839	17	10503956	0.0288	1.90E-06	11337	TNF	TRUE	reported	0.00192218	22.6908	0.0615	11,785 European ancestry individuals	2	TRUE	NA
rs12975019	C	G	C	G	-0.1127	-0.0250836	0.8939	0.892445	FALSE	TRUE	FALSE	ON	19	33144191	WDR88	0.704573	0.0661565	OS	TRUE	reported	GCST90274839	19	33635097	0.0226	6.14E-07	10278	TNF	TRUE	reported	0.00210583	24.8632	0.1061	11,785 European ancestry individuals	2	TRUE	NA
rs1377015	A	G	A	G	-0.0653	0.038815	0.2861	0.29154	FALSE	FALSE	FALSE	ON	10	105150212	SORCS3	0.39027	0.0451795	OS	TRUE	reported	GCST90274839	10	106909970	0.0142	4.25E-06	11782	TNF	TRUE	reported	0.00179134	21.1435	0.2861	11,785 European ancestry individuals	2	TRUE	NA
rs138684734	A	G	A	G	0.2512	-0.57471	0.9796	0.994218	FALSE	FALSE	FALSE	ON	6	127172946	RSPO3	0.037887	0.276825	OS	TRUE	reported	GCST90274839	6	127494091	0.0533	2.44E-06	10850	TNF	TRUE	reported	0.00188137	22.2081	0.0204	11,785 European ancestry individuals	2	TRUE	NA
rs141295666	T	C	T	C	0.3405	0.12526	0.0132	0.00615946	FALSE	FALSE	FALSE	ON	12	50430318	LARP4	0.629211	0.259425	OS	TRUE	reported	GCST90274839	12	50824101	0.066	2.48E-07	11337	TNF	TRUE	reported	0.00225358	26.6117	0.0132	11,785 European ancestry individuals	2	TRUE	NA
rs148560093	A	G	A	G	-0.298	0.0735971	0.9824	0.995738	FALSE	FALSE	FALSE	ON	8	135649982	KHDRBS3	0.821503	0.32621	OS	TRUE	reported	GCST90274839	8	136662225	0.0646	3.97E-06	9984	TNF	TRUE	reported	0.00180257	21.2762	0.0176	11,785 European ancestry individuals	2	TRUE	NA
rs333835	A	T	A	T	0.1289	-0.113699	0.9163	0.933625	FALSE	TRUE	FALSE	ON	2	117234236	DDX18	0.166925	0.0822621	OS	TRUE	reported	GCST90274839	2	117991812	0.0254	3.88E-07	11337	TNF	TRUE	reported	0.00218071	25.7493	0.0837	11,785 European ancestry individuals	2	TRUE	NA
rs4835254	T	C	T	C	-0.1517	-0.173892	0.9506	0.952075	FALSE	FALSE	FALSE	ON	4	145737368	C4orf51	0.0706659	0.0961992	OS	TRUE	reported	GCST90274839	4	146658520	0.031	9.90E-07	11770	TNF	TRUE	reported	0.00202803	23.9428	0.0494	11,785 European ancestry individuals	2	TRUE	NA
rs537908127	T	C	T	C	0.246	0.130963	0.0296	0.00725981	FALSE	FALSE	FALSE	ON	4	126033613	FAT4	0.586362	0.240689	OS	TRUE	reported	GCST90274839	4	126954768	0.0472	1.87E-07	9243	TNF	TRUE	reported	0.00229982	27.1589	0.0296	11,785 European ancestry individuals	2	TRUE	NA
rs7621032	T	C	T	C	0.0674	0.0196848	0.4514	0.41758	FALSE	FALSE	FALSE	ON	3	108380933	MYH15	0.636142	0.041608	OS	TRUE	reported	GCST90274839	3	108099780	0.0135	5.96E-07	11337	TNF	TRUE	reported	0.00211078	24.9218	0.4514	11,785 European ancestry individuals	2	TRUE	NA
rs7806921	T	C	T	C	-0.0606	-0.0185746	0.5366	0.591572	FALSE	FALSE	FALSE	ON	7	150443674	GIMAP8	0.656509	0.0417654	OS	TRUE	reported	GCST90274839	7	150140762	0.0131	3.73E-06	11778	TNF	TRUE	reported	0.00181268	21.3958	0.4634	11,785 European ancestry individuals	2	TRUE	NA
rs867063	T	C	T	C	0.1175	-0.0751817	0.078	0.0914585	FALSE	FALSE	FALSE	ON	6	44357412	RP11-444E17.6,SPATS1	0.290099	0.0710667	OS	TRUE	reported	GCST90274839	6	44325149	0.0255	4.07E-06	11337	TNF	TRUE	reported	0.00179854	21.2286	0.078	11,785 European ancestry individuals	2	TRUE	NA
rs9614693	T	C	T	C	0.0826	0.0154544	0.1679	0.153152	FALSE	FALSE	FALSE	ON	22	45536399	FBLN1	0.785406	0.056759	OS	TRUE	reported	GCST90274839	22	45932279	0.0177	3.06E-06	11763	TNF	TRUE	reported	0.00184467	21.7741	0.1679	11,785 European ancestry individuals	2	TRUE	NA
rs9913313	T	C	T	C	-0.0836	0.0780144	0.344	0.354	FALSE	FALSE	FALSE	ON	17	15836832	TBC1D26	0.070068	0.0430668	OS	TRUE	reported	GCST90274839	17	15740146	0.0183	4.92E-06	7957	TNF	TRUE	reported	0.00176786	20.8659	0.344	11,785 European ancestry individuals	2	TRUE	NA
rs117428573	A	C	A	C	-0.3132	0.282483	0.0119	0.0144458	FALSE	FALSE	FALSE	ON	8	27839464	PBK	0.100198	0.171837	OS	TRUE	reported	GCST90274800	8	27696981	0.0684	4.67E-06	10857	IL-15RA	TRUE	reported	0.0023606	20.962	0.0119	11,792 European ancestry individuals	2	TRUE	NA
rs117484888	A	G	A	G	0.3794	1.03378	0.0158	0.0021155	FALSE	FALSE	FALSE	ON	21	13931456	LIPI	0.0263663	0.465505	OS	TRUE	reported	GCST90274800	21	15303777	0.0799	2.05E-06	7423	IL-15RA	TRUE	reported	0.00253813	22.5426	0.0158	11,792 European ancestry individuals	2	TRUE	NA
rs12570881	A	T	A	T	-0.0867	0.0424686	0.8028	0.819144	FALSE	TRUE	FALSE	ON	10	5773231	GDI2	0.429542	0.0537595	OS	TRUE	reported	GCST90274800	10	5815194	0.0174	6.27E-07	11344	IL-15RA	TRUE	reported	0.0027941	24.8223	0.1972	11,792 European ancestry individuals	2	TRUE	NA
rs145793996	A	G	A	G	-0.2278	-0.0770174	0.9801	0.968209	FALSE	FALSE	FALSE	ON	11	37572544	C11orf74	0.512604	0.117622	OS	TRUE	reported	GCST90274800	11	37594094	0.0492	3.66E-06	11779	IL-15RA	TRUE	reported	0.00241349	21.4328	0.0199	11,792 European ancestry individuals	2	TRUE	NA
rs192538756	A	T	A	T	0.1159	-0.0737432	0.8743	0.857409	FALSE	TRUE	FALSE	ON	20	2648748	NOP56	0.217622	0.0598139	OS	TRUE	reported	GCST90274800	20	2629394	0.0241	1.52E-06	9461	IL-15RA	TRUE	reported	0.00260326	23.1225	0.1257	11,792 European ancestry individuals	2	TRUE	NA
rs2228059	T	G	T	G	0.3692	0.0910014	0.5146	0.534737	FALSE	FALSE	FALSE	ON	10	5960405	IL15RA	0.0270951	0.0411744	OS	TRUE	reported	GCST90274800	10	6002368	0.0127	8.39E-186	11344	IL-15RA	TRUE	reported	0.0870704	844.925	0.4854	11,792 European ancestry individuals	2	TRUE	NA
rs2836464	A	G	A	G	0.0796	0.00907651	0.8384	0.857948	FALSE	FALSE	FALSE	ON	21	38524668	ERG	0.877131	0.0587068	OS	TRUE	reported	GCST90274800	21	39896592	0.0169	2.48E-06	11791	IL-15RA	TRUE	reported	0.00249738	22.1797	0.1616	11,792 European ancestry individuals	2	TRUE	NA
rs4459616	T	C	T	C	0.14	-0.133779	0.0658	0.0512022	FALSE	FALSE	FALSE	ON	18	12175380	ANKRD62	0.148663	0.0926273	OS	TRUE	reported	GCST90274800	18	12175379	0.0294	1.92E-06	9899	IL-15RA	TRUE	reported	0.00255252	22.6706	0.0658	11,792 European ancestry individuals	2	TRUE	NA
rs6845172	C	G	C	G	0.0778	-0.054407	0.8203	0.784194	FALSE	TRUE	FALSE	ON	4	139736199	MAML3,MGST2	0.273431	0.0496779	OS	TRUE	reported	GCST90274800	4	140657353	0.0162	1.57E-06	11772	IL-15RA	TRUE	reported	0.00259608	23.0585	0.1797	11,792 European ancestry individuals	2	TRUE	NA
rs7137828	T	C	T	C	-0.0748	0.0145244	0.5243	0.585958	FALSE	FALSE	FALSE	ON	12	111494996	ATXN2	0.726307	0.0414932	OS	TRUE	reported	GCST90274800	12	111932800	0.0133	1.87E-08	11344	IL-15RA	TRUE	reported	0.00355688	31.6229	0.4757	11,792 European ancestry individuals	2	TRUE	NA
rs7898286	T	G	T	G	-0.1967	-0.0635135	0.3975	0.321035	FALSE	FALSE	FALSE	ON	10	5967499	IL15RA	0.151141	0.0442445	OS	TRUE	reported	GCST90274800	10	6009462	0.0135	4.34E-48	11344	IL-15RA	TRUE	reported	0.0233979	212.248	0.3975	11,792 European ancestry individuals	2	TRUE	NA
rs9270551	A	G	A	G	0.0749	-0.0105164	0.7077	0.667522	FALSE	FALSE	FALSE	ON	6	32592724	HLA-DRB1	0.808117	0.0433029	OS	TRUE	reported	GCST90274800	6	32560501	0.0153	9.81E-07	11344	IL-15RA	TRUE	reported	0.00269727	23.9598	0.2923	11,792 European ancestry individuals	2	TRUE	NA
rs118115625	T	C	T	C	0.1703	0.137859	0.0344	0.0149026	FALSE	FALSE	FALSE	ON	12	81330411	PPFIA2	0.42245	0.171856	OS	TRUE	reported	GCST90274760	12	81724190	0.0362	2.55E-06	11778	ARTN	TRUE	reported	0.00215138	22.1273	0.0344	11,778 European ancestry individuals	2	TRUE	NA
rs1329733	A	G	A	G	-0.0674	-0.0138468	0.5323	0.504826	FALSE	FALSE	FALSE	ON	9	89593312	GADD45G	0.734631	0.0408491	OS	TRUE	reported	GCST90274760	9	92208227	0.0136	7.20E-07	11330	ARTN	TRUE	reported	0.00238696	24.556	0.4677	11,778 European ancestry individuals	2	TRUE	NA
rs13303278	A	C	A	C	-0.0664	-0.0707594	0.5539	0.522393	FALSE	FALSE	FALSE	ON	1	986336	PERM1	0.0854181	0.0411372	OS	TRUE	reported	GCST90274760	1	921716	0.0144	4.01E-06	10265	ARTN	TRUE	reported	0.00206706	21.2582	0.4461	11,778 European ancestry individuals	2	TRUE	NA
rs1370215	T	C	T	C	-0.07	-0.00991436	0.7417	0.708058	FALSE	FALSE	FALSE	ON	18	57021708	WDR7	0.825274	0.0449088	OS	TRUE	reported	GCST90274760	18	54688939	0.0153	4.76E-06	11330	ARTN	TRUE	reported	0.00203502	20.928	0.2583	11,778 European ancestry individuals	2	TRUE	NA
rs138311590	A	G	A	G	-0.0811	0.0284102	0.84	0.83636	FALSE	FALSE	FALSE	ON	4	4422317	STX18	0.607291	0.0552789	OS	TRUE	reported	GCST90274760	4	4424044	0.0176	4.07E-06	11758	ARTN	TRUE	reported	0.00206424	21.2291	0.16	11,778 European ancestry individuals	2	TRUE	NA
rs142585779	T	C	T	C	0.2119	-0.0675661	0.038	0.0396802	FALSE	FALSE	FALSE	ON	9	137345136	EXD3	0.542241	0.110868	OS	TRUE	reported	GCST90274760	9	140239588	0.0435	1.11E-06	10266	ARTN	TRUE	reported	0.00230633	23.7246	0.038	11,778 European ancestry individuals	2	TRUE	NA
rs142970662	A	G	A	G	0.311	-0.257877	0.0191	0.00964751	FALSE	FALSE	FALSE	ON	7	107321216	COG5	0.221825	0.211082	OS	TRUE	reported	GCST90274760	7	106961661	0.0639	1.13E-06	9834	ARTN	TRUE	reported	0.00230228	23.6829	0.0191	11,778 European ancestry individuals	2	TRUE	NA
rs17340161	A	G	A	G	-0.0873	0.0760699	0.8494	0.87317	FALSE	FALSE	FALSE	ON	5	104130863	NUDT12	0.217755	0.061719	OS	TRUE	reported	GCST90274760	5	103466564	0.0189	3.86E-06	11330	ARTN	TRUE	reported	0.00207417	21.3314	0.1506	11,778 European ancestry individuals	2	TRUE	NA
rs3003450	T	G	T	G	0.0632	0.00425531	0.6627	0.657631	FALSE	FALSE	FALSE	ON	1	17301888	PADI4	0.921382	0.0431165	OS	TRUE	reported	GCST90274760	1	17628383	0.0137	3.97E-06	11762	ARTN	TRUE	reported	0.00206888	21.2769	0.3373	11,778 European ancestry individuals	2	TRUE	NA
rs55885546	A	G	A	G	-0.2047	-0.066522	0.0245	0.0424745	FALSE	FALSE	FALSE	ON	8	19635666	CSGALNACT1	0.516239	0.102475	OS	TRUE	reported	GCST90274760	8	19493177	0.044	3.28E-06	11778	ARTN	TRUE	reported	0.00210405	21.6394	0.0245	11,778 European ancestry individuals	2	TRUE	NA
rs62277657	A	G	A	G	0.0833	0.000126919	0.1972	0.16692	FALSE	FALSE	FALSE	ON	3	112001336	TAGLN3	0.998156	0.0549142	OS	TRUE	reported	GCST90274760	3	111720183	0.0166	5.22E-07	11777	ARTN	TRUE	reported	0.00244709	25.1761	0.1972	11,778 European ancestry individuals	2	TRUE	NA
rs6509909	C	G	C	G	-0.0881	-0.0308592	0.8122	0.788974	FALSE	TRUE	FALSE	ON	19	54910674	NCR1	0.537694	0.0500713	OS	TRUE	reported	GCST90274760	19	55422034	0.0176	5.57E-07	11330	ARTN	TRUE	reported	0.00243506	25.052	0.1878	11,778 European ancestry individuals	2	TRUE	NA
rs76672219	A	C	A	C	-0.3226	-0.17597	0.9882	0.988564	FALSE	FALSE	FALSE	ON	1	224869887	DNAH14	0.362972	0.193433	OS	TRUE	reported	GCST90274760	1	225057589	0.0682	2.24E-06	11291	ARTN	TRUE	reported	0.00217498	22.3705	0.0118	11,778 European ancestry individuals	2	TRUE	NA
rs77502336	C	G	C	G	0.0679	-0.00258944	0.318	0.313603	FALSE	TRUE	FALSE	ON	11	123523928	GRAMD1B	0.953369	0.0442816	OS	TRUE	reported	GCST90274760	11	123394636	0.0141	1.47E-06	11775	ARTN	TRUE	reported	0.00225404	23.1855	0.318	11,778 European ancestry individuals	2	TRUE	NA
rs9496445	T	C	T	C	0.0853	0.0467701	0.1545	0.134512	FALSE	FALSE	FALSE	ON	6	142726761	HIVEP2	0.435306	0.0599507	OS	TRUE	reported	GCST90274760	6	143047898	0.0181	2.44E-06	11768	ARTN	TRUE	reported	0.00215895	22.2053	0.1545	11,778 European ancestry individuals	2	TRUE	NA
rs9684768	C	G	C	G	0.0692	-0.0329019	0.626	0.644418	FALSE	TRUE	FALSE	ON	4	156009623	CTSO	0.441728	0.0427699	OS	TRUE	reported	GCST90274760	4	156930775	0.014	7.70E-07	11330	ARTN	TRUE	reported	0.00237446	24.4271	0.374	11,778 European ancestry individuals	2	TRUE	NA
rs9941952	T	C	T	C	0.0765	0.0425164	0.7151	0.748058	FALSE	FALSE	FALSE	ON	22	25250526	CRYBB2	0.368585	0.0472864	OS	TRUE	reported	GCST90274760	22	25646493	0.0167	4.63E-06	11774	ARTN	TRUE	reported	0.00204007	20.98	0.2849	11,778 European ancestry individuals	2	TRUE	NA
rs12075	A	G	A	G	0.0667	-0.0391788	0.5552	0.532953	FALSE	FALSE	FALSE	ON	1	159205564	ACKR1	0.34058	0.0411102	OS	TRUE	reported	GCST90274817	1	159175354	0.0116	8.92E-09	14741	IL-8	TRUE	reported	0.00223787	33.058	0.4448	14,744 European ancestry individuals	2	TRUE	NA
rs12188297	A	T	A	T	-0.0755	0.0412962	0.2006	0.218997	FALSE	TRUE	FALSE	ON	5	121273044	FTMT	0.404523	0.0495413	OS	TRUE	reported	GCST90274817	5	120608739	0.0147	2.81E-07	14740	IL-8	TRUE	reported	0.00178631	26.3755	0.2006	14,744 European ancestry individuals	2	TRUE	NA
rs13064825	T	C	T	C	0.056	0.0197901	0.4104	0.430746	FALSE	FALSE	FALSE	ON	3	16663551	DAZL	0.633734	0.041534	OS	TRUE	reported	GCST90274817	3	16705058	0.012	3.06E-06	14296	IL-8	TRUE	reported	0.00147518	21.7748	0.4104	14,744 European ancestry individuals	2	TRUE	NA
rs141979722	T	C	T	C	0.2829	-0.608177	0.0146	0.00183205	FALSE	FALSE	FALSE	ON	3	173159583	SPATA16	0.212403	0.487718	OS	TRUE	reported	GCST90274817	3	172877373	0.0608	3.27E-06	11669	IL-8	TRUE	reported	0.00146654	21.6471	0.0146	14,744 European ancestry individuals	2	TRUE	NA
rs144815207	T	C	T	C	0.3186	0.132727	0.9879	0.992927	FALSE	FALSE	FALSE	ON	1	233406264	RP5-862P8.2	0.586603	0.244088	OS	TRUE	reported	GCST90274817	1	233542010	0.0622	3.02E-07	13394	IL-8	TRUE	reported	0.00177669	26.2332	0.0121	14,744 European ancestry individuals	2	TRUE	NA
rs145125644	A	G	A	G	0.2687	-0.129873	0.9866	0.950058	FALSE	FALSE	FALSE	ON	7	17648605	SNX13	0.167414	0.0940726	OS	TRUE	reported	GCST90274817	7	17688229	0.0555	1.29E-06	14733	IL-8	TRUE	reported	0.00158757	23.4364	0.0134	14,744 European ancestry individuals	2	TRUE	NA
rs1516478	T	C	T	C	0.1479	0.0531309	0.0386	0.0144261	FALSE	FALSE	FALSE	ON	3	76169037	ROBO2	0.75532	0.170493	OS	TRUE	reported	GCST90274817	3	76218188	0.0322	4.37E-06	14741	IL-8	TRUE	reported	0.00142915	21.0943	0.0386	14,744 European ancestry individuals	2	TRUE	NA
rs34519991	T	C	T	C	0.0555	0.00337385	0.5073	0.453089	FALSE	FALSE	FALSE	ON	18	12258052	CIDEA	0.934787	0.0412333	OS	TRUE	reported	GCST90274817	18	12258051	0.012	3.75E-06	14296	IL-8	TRUE	reported	0.001449	21.3877	0.4927	14,744 European ancestry individuals	2	TRUE	NA
rs6446951	A	G	A	G	-0.1894	-0.109609	0.0665	0.0413827	FALSE	FALSE	FALSE	ON	4	73708548	CXCL8	0.286342	0.102806	OS	TRUE	reported	GCST90274817	4	74574265	0.0241	3.87E-15	14729	IL-8	TRUE	reported	0.00417237	61.7543	0.0665	14,744 European ancestry individuals	2	TRUE	NA
rs6585420	T	C	T	C	0.1545	0.122721	0.9598	0.955096	FALSE	FALSE	FALSE	ON	10	116869938	ENO4	0.214878	0.0989478	OS	TRUE	reported	GCST90274817	10	118629449	0.0325	2.00E-06	14744	IL-8	TRUE	reported	0.00153073	22.596	0.0402	14,744 European ancestry individuals	2	TRUE	NA
rs6709159	A	G	A	G	0.0562	0.0169165	0.4424	0.52277	FALSE	FALSE	FALSE	ON	2	108329722	SULT1C2	0.680981	0.041147	OS	TRUE	reported	GCST90274817	2	108946178	0.0117	1.56E-06	14744	IL-8	TRUE	reported	0.00156277	23.0697	0.4424	14,744 European ancestry individuals	2	TRUE	NA
rs7216538	A	G	A	G	-0.1324	-0.00187085	0.0541	0.0307496	FALSE	FALSE	FALSE	ON	17	75576717	LLGL2	0.987356	0.118056	OS	TRUE	reported	GCST90274817	17	73572798	0.0279	2.08E-06	13672	IL-8	TRUE	reported	0.00152538	22.5169	0.0541	14,744 European ancestry individuals	2	TRUE	NA
rs72633250	A	C	A	C	0.0574	0.0291199	0.4025	0.416136	FALSE	FALSE	FALSE	ON	15	101109596	LRRK1	0.486793	0.0418739	OS	TRUE	reported	GCST90274817	15	101649801	0.0124	3.67E-06	14296	IL-8	TRUE	reported	0.00145152	21.425	0.4025	14,744 European ancestry individuals	2	TRUE	NA
rs8069322	A	G	A	G	0.0668	-0.0479725	0.7222	0.72692	FALSE	FALSE	FALSE	ON	17	56372773	ANKFN1	0.296877	0.0459879	OS	TRUE	reported	GCST90274817	17	54450134	0.0131	3.41E-07	14726	IL-8	TRUE	reported	0.00176083	25.9987	0.2778	14,744 European ancestry individuals	2	TRUE	NA
rs906401	T	C	T	C	0.0941	0.0482042	0.9034	0.918401	FALSE	FALSE	FALSE	ON	18	75988381	ZNF516	0.519503	0.0748384	OS	TRUE	reported	GCST90274817	18	73700336	0.02	2.54E-06	14729	IL-8	TRUE	reported	0.00149948	22.134	0.0966	14,744 European ancestry individuals	2	TRUE	NA
rs972492	A	C	A	C	-0.0936	-0.005553	0.1404	0.097064	FALSE	FALSE	FALSE	ON	5	37903825	GDNF	0.936959	0.0702087	OS	TRUE	reported	GCST90274817	5	37903927	0.0184	3.64E-07	12412	IL-8	TRUE	reported	0.00175238	25.8736	0.1404	14,744 European ancestry individuals	2	TRUE	NA
rs12075	A	G	A	G	-0.0899	-0.0391788	0.5624	0.532953	FALSE	FALSE	FALSE	ON	1	159205564	ACKR1	0.34058	0.0411102	OS	TRUE	reported	GCST90274823	1	159175354	0.013	4.67E-12	11780	MCP-3	TRUE	reported	0.00481266	47.8129	0.4376	11,783 European ancestry individuals	2	TRUE	NA
rs146174820	A	G	A	G	0.2663	0.2179	0.0247	0.00782288	FALSE	FALSE	FALSE	ON	2	68387100	PLEK	0.369097	0.242605	OS	TRUE	reported	GCST90274823	2	68614232	0.0547	1.13E-06	10469	MCP-3	TRUE	reported	0.00239098	23.6963	0.0247	11,783 European ancestry individuals	2	TRUE	NA
rs147793446	A	G	A	G	0.1941	0.208168	0.0345	0.0202737	FALSE	FALSE	FALSE	ON	1	201800182	NAV1	0.153587	0.145881	OS	TRUE	reported	GCST90274823	1	201769310	0.0413	2.60E-06	11770	MCP-3	TRUE	reported	0.00222859	22.0833	0.0345	11,783 European ancestry individuals	2	TRUE	NA
rs148859911	A	G	A	G	0.1507	0.0170771	0.05	0.048522	FALSE	FALSE	FALSE	ON	11	42223623	LRRC4C	0.859428	0.0964252	OS	TRUE	reported	GCST90274823	11	42245173	0.0328	4.34E-06	11771	MCP-3	TRUE	reported	0.0021301	21.1053	0.05	11,783 European ancestry individuals	2	TRUE	NA
rs16947053	A	G	A	G	0.2264	-0.0486118	0.9779	0.984874	FALSE	FALSE	FALSE	ON	15	92549345	FAM174B	0.7703	0.166489	OS	TRUE	reported	GCST90274823	15	93092575	0.0487	3.34E-06	11783	MCP-3	TRUE	reported	0.00218069	21.6076	0.0221	11,783 European ancestry individuals	2	TRUE	NA
rs182239847	T	G	T	G	-0.1716	0.155835	0.9096	0.90145	FALSE	FALSE	FALSE	ON	4	143970991	GYPB	0.0232568	0.0686743	OS	TRUE	reported	GCST90274823	4	144892144	0.0359	1.75E-06	9453	MCP-3	TRUE	reported	0.00230511	22.8432	0.0904	11,783 European ancestry individuals	2	TRUE	NA
rs2228467	T	C	T	C	-0.3169	-0.0312771	0.9268	0.923522	FALSE	FALSE	FALSE	ON	3	42864624	ACKR2,CYP8B1,KRBOX1,RP11-136C24.3	0.685092	0.0771274	OS	TRUE	reported	GCST90274823	3	42906116	0.0252	2.88E-36	11782	MCP-3	TRUE	reported	0.0157399	158.109	0.0732	11,783 European ancestry individuals	2	TRUE	NA
rs28667091	T	G	T	G	-0.0613	-0.0218633	0.4117	0.446571	FALSE	FALSE	FALSE	ON	4	47680980	CORIN	0.594922	0.0411182	OS	TRUE	reported	GCST90274823	4	47682997	0.0133	4.05E-06	11782	MCP-3	TRUE	reported	0.00214355	21.2388	0.4117	11,783 European ancestry individuals	2	TRUE	NA
rs4146770	T	C	T	C	-0.0933	-0.00538317	0.7978	0.82006	FALSE	FALSE	FALSE	ON	3	151330756	MED12L	0.919245	0.0530966	OS	TRUE	reported	GCST90274823	3	151048544	0.0165	1.56E-08	11760	MCP-3	TRUE	reported	0.00322286	31.9674	0.2022	11,783 European ancestry individuals	2	TRUE	NA
rs481267	A	G	A	G	-0.0754	-0.0164929	0.3263	0.362995	FALSE	FALSE	FALSE	ON	1	108175198	SLC25A24	0.697341	0.0424076	OS	TRUE	reported	GCST90274823	1	108717820	0.015	4.99E-07	9889	MCP-3	TRUE	reported	0.00254859	25.2623	0.3263	11,783 European ancestry individuals	2	TRUE	NA
rs7116054	T	C	T	C	-0.0998	0.0059476	0.1822	0.103712	FALSE	FALSE	FALSE	ON	11	69124227	TPCN2	0.929923	0.0676306	OS	TRUE	reported	GCST90274823	11	68891695	0.0179	2.47E-08	11335	MCP-3	TRUE	reported	0.00313357	31.079	0.1822	11,783 European ancestry individuals	2	TRUE	NA
rs7213460	A	G	A	G	0.0942	0.0380641	0.4161	0.391521	FALSE	FALSE	FALSE	ON	17	34195594	ASIC2	0.36452	0.041977	OS	TRUE	reported	GCST90274823	17	32522613	0.0132	9.58E-13	11780	MCP-3	TRUE	reported	0.00512355	50.9174	0.4161	11,783 European ancestry individuals	2	TRUE	NA
rs7327202	C	G	C	G	-0.0969	-0.057111	0.1497	0.166409	FALSE	TRUE	FALSE	ON	13	58357592	PCDH17	0.300149	0.0551205	OS	TRUE	reported	GCST90274823	13	58931726	0.0194	5.89E-07	10903	MCP-3	TRUE	reported	0.0025165	24.9434	0.1497	11,783 European ancestry individuals	2	TRUE	NA
rs74157668	T	C	T	C	0.1574	0.007356	0.0404	0.0249655	FALSE	FALSE	FALSE	ON	10	119383800	GRK5	0.954864	0.129965	OS	TRUE	reported	GCST90274823	10	121143312	0.0343	4.46E-06	11781	MCP-3	TRUE	reported	0.00212493	21.0539	0.0404	11,783 European ancestry individuals	2	TRUE	NA
rs78848134	T	C	T	C	0.2441	0.15559	0.0198	0.0134515	FALSE	FALSE	FALSE	ON	20	42498017	PTPRT	0.380144	0.177284	OS	TRUE	reported	GCST90274823	20	41126657	0.0514	2.04E-06	11296	MCP-3	TRUE	reported	0.00227545	22.5487	0.0198	11,783 European ancestry individuals	2	TRUE	NA
rs9968876	T	G	T	G	-0.1046	0.00464099	0.8991	0.930961	FALSE	FALSE	FALSE	ON	6	99639406	PRDM13	0.953883	0.0802503	OS	TRUE	reported	GCST90274823	6	100087282	0.0221	2.21E-06	11774	MCP-3	TRUE	reported	0.00226018	22.3971	0.1009	11,783 European ancestry individuals	2	TRUE	NA
rs12270510	T	C	T	C	0.0959	-0.0457532	0.1107	0.114587	FALSE	FALSE	FALSE	ON	11	119635308	NECTIN1	0.474901	0.0640327	OS	TRUE	reported	GCST90274838	11	119506018	0.019	4.48E-07	14731	TGF-A	TRUE	reported	0.00184295	25.4722	0.1107	14,733 European ancestry individuals	2	TRUE	NA
rs149146289	A	G	A	G	0.2856	0.127579	0.9866	0.981282	FALSE	FALSE	FALSE	ON	19	58346517	A1BG	0.39823	0.151019	OS	TRUE	reported	GCST90274838	19	58857883	0.0569	5.19E-07	14285	TGF-A	TRUE	reported	0.00182257	25.19	0.0134	14,733 European ancestry individuals	2	TRUE	NA
rs1963491	C	G	C	G	0.1081	0.147123	0.905	0.899403	FALSE	TRUE	FALSE	ON	8	2796617	CSMD1	0.0307964	0.0681222	OS	TRUE	reported	GCST90274838	8	2654153	0.023	2.60E-06	11334	TGF-A	TRUE	reported	0.0015984	22.0868	0.095	14,733 European ancestry individuals	2	TRUE	NA
rs34007466	A	G	A	G	-0.2684	0.0720676	0.0153	0.00834074	FALSE	FALSE	FALSE	ON	4	16163413	TAPT1	0.749126	0.225358	OS	TRUE	reported	GCST90274838	4	16165036	0.05	7.96E-08	14733	TGF-A	TRUE	reported	0.00208403	28.8112	0.0153	14,733 European ancestry individuals	2	TRUE	NA
rs34630685	C	G	C	G	0.1678	0.0560988	0.9681	0.970974	FALSE	TRUE	FALSE	ON	8	13867299	SGCZ	0.649723	0.123525	OS	TRUE	reported	GCST90274838	8	13724808	0.0361	3.35E-06	14285	TGF-A	TRUE	reported	0.00156341	21.6026	0.0319	14,733 European ancestry individuals	2	TRUE	NA
rs3859189	A	G	A	G	0.0655	0.000588476	0.5369	0.558487	FALSE	FALSE	FALSE	ON	17	39980780	PSMD3	0.988604	0.0411988	OS	TRUE	reported	GCST90274838	17	38137033	0.0116	1.64E-08	14726	TGF-A	TRUE	reported	0.00230541	31.8789	0.4631	14,733 European ancestry individuals	2	TRUE	NA
rs4934441	A	G	A	G	-0.095	0.0628354	0.1322	0.187175	FALSE	FALSE	FALSE	ON	10	89077068	FAS	0.231104	0.0524712	OS	TRUE	reported	GCST90274838	10	90836825	0.0198	1.60E-06	11780	TGF-A	TRUE	reported	0.00166562	23.0173	0.1322	14,733 European ancestry individuals	2	TRUE	NA
rs653178	T	C	T	C	-0.0708	0.0212462	0.5228	0.584588	FALSE	FALSE	FALSE	ON	12	111569952	ATXN2	0.608328	0.0414591	OS	TRUE	reported	GCST90274838	12	112007756	0.0131	6.50E-08	11782	TGF-A	TRUE	reported	0.00211246	29.2053	0.4772	14,733 European ancestry individuals	2	TRUE	NA
rs72912115	A	T	A	T	0.137	-0.0626148	0.114	0.10587	FALSE	TRUE	FALSE	ON	2	70547163	TGFA	0.343011	0.0660332	OS	TRUE	reported	GCST90274838	2	70774295	0.0184	9.65E-14	14728	TGF-A	TRUE	reported	0.00400173	55.4297	0.114	14,733 European ancestry individuals	2	TRUE	NA
rs74130123	T	C	T	C	-0.2601	0.064738	0.9817	0.971893	FALSE	FALSE	FALSE	ON	10	29753508	SVIL	0.599122	0.123155	OS	TRUE	reported	GCST90274838	10	30042437	0.0508	3.05E-07	14733	TGF-A	TRUE	reported	0.00189632	26.2114	0.0183	14,733 European ancestry individuals	2	TRUE	NA
rs78464136	A	T	A	T	0.143	0.0396282	0.9552	0.963184	FALSE	TRUE	FALSE	ON	19	15774682	OR10H5	0.717457	0.109513	OS	TRUE	reported	GCST90274838	19	15885492	0.0307	3.19E-06	14285	TGF-A	TRUE	reported	0.00156999	21.6936	0.0448	14,733 European ancestry individuals	2	TRUE	NA
rs78912149	C	G	C	G	-0.2692	-0.0921291	0.9835	0.978082	FALSE	TRUE	FALSE	ON	1	166206634	FAM78B	0.516954	0.142164	OS	TRUE	reported	GCST90274838	1	166175871	0.056	1.53E-06	13798	TGF-A	TRUE	reported	0.00167198	23.1053	0.0165	14,733 European ancestry individuals	2	TRUE	NA
rs9262670	T	C	T	C	0.0717	0.0212691	0.2343	0.278845	FALSE	FALSE	FALSE	ON	6	31067213	MUC22	0.640168	0.045499	OS	TRUE	reported	GCST90274838	6	31034990	0.0146	9.06E-07	12842	TGF-A	TRUE	reported	0.00174485	24.114	0.2343	14,733 European ancestry individuals	2	TRUE	NA
rs12539643	C	G	C	G	0.1913	0.11587	0.966	0.950948	FALSE	TRUE	FALSE	ON	7	151321935	NUB1	0.225766	0.0956545	OS	TRUE	reported	GCST90274832	7	151019021	0.0407	2.60E-06	11337	PDL1	TRUE	reported	0.00235624	22.0876	0.034	14,736 European ancestry individuals	2	TRUE	NA
rs2283438	T	C	T	C	-0.0577	0.00689408	0.4351	0.426241	FALSE	FALSE	FALSE	ON	15	89178230	ABHD2	0.868221	0.041551	OS	TRUE	reported	GCST90274832	15	89721461	0.012	1.52E-06	14288	PDL1	TRUE	reported	0.00246558	23.1151	0.4351	14,736 European ancestry individuals	2	TRUE	NA
rs35024691	C	G	C	G	-0.1008	-0.101331	0.0929	0.104654	FALSE	TRUE	FALSE	ON	5	18901595	CDH18	0.133615	0.0675543	OS	TRUE	reported	GCST90274832	5	18901704	0.0219	4.17E-06	12825	PDL1	TRUE	reported	0.00225971	21.1807	0.0929	14,736 European ancestry individuals	2	TRUE	NA
[truncated: 32 more rows]

## Sheet: MR_result
Causal effects of osteonecrosis on inflammatory proteins
[truncated: 92 more rows]
